# Supplementary material for: Circulating gut microbial metabolites and risk of coronary heart disease: A prospective multi-stage metabolomics study
Source: PLoS Med. 2026 Mar 17;23(3):e1004750. doi: 10.1371/journal.pmed.1004750 (PMC12994840; doi:10.1371/journal.pmed.1004750)
Supplement: S1 Table — (XLSX) [file pmed.1004750.s002.xlsx]

## Sheet: Sheet1
S1 Table. Baseline characteristics of participants in the in-silico validation1
	ARIC			MESA
	CHD cases (N=663)	Controls (N=2876)	P value	CHD cases (N=446)	Controls (N=3414)	P value
Age, years	54.6 (5.5)	53.1 (5.7)	<0.001	67.1 (9.7)	62.3 (10.2)	<0.001
Sex, n (%)			<0.001			<0.001
Male	344 (51.9)	1062 (36.9)		292 (65.5)	1612 (47.2)
Female	319 (48.1)	1814 (63.1)		154 (34.5)	1802 (52.8)
Race/Ethnicity, n (%)			0.009			0.29
Non-Hispanic White	285 (43.0)	1076 (37.4)		183 (41.0)	1325 (38.8)
Black/African American	378 (57.0)	1800 (62.6)		92 (20.6)	818 (24.0)
Chinese American	0 (0.0)	0 (0.0)		56 (12.6)	471 (13.8)
Hispanic	0 (0.0)	0 (0.0)		115 (25.8)	800 (23.4)
Education, n (%)			<0.001			0.041
Less than high school	120 (18.1)	350 (12.2)		94 (21.1)	644 (18.9)
Completed high school	299 (45.1)	1296 (45.1)		92 (20.6)	614 (18.1)
Vocational school or some college	43 (6.5)	222 (7.7)		123 (27.6)	947 (27.9)
College or graduate school	201 (30.3)	1008 (35.0)		137 (30.7)	1194 (35.1)
Income, n (%)						0.0027
Low	-	-		163 (37.6)	1066 (32.3)
Middle	-	-		131 (30.3)	925 (28.0)
High	-	-		139 (32.1)	1307 (39.6)
Smoking status			<0.001			0.023
Never	249 (37.6)	1388 (48.3)		198 (44.4)	1750 (51.7)
Former	199 (30.0)	770 (26.8)		199 (44.6)	1226 (36.2)
Current, cigarettes per day<20	94 (14.2)	361 (12.6)		29 (6.5)	297 (8.8)
Current, cigarettes per day≥20	121 (18.3)	357 (12.4)		20 (4.5)	115 (3.4)
Alcohol intake, n (%)			0.48			0.6
None	441 (66.5)	1918 (66.7)		202 (47.8)	1461 (44.8)
Moderate	39 (5.9)	203 (7.1)		111 (26.2)	994 (30.5)
Heavy	183 (27.6)	755 (26.3)		110 (26.0)	804 (24.7)
Diet quality, n (%)			0.36			0.77
Low	254 (38.3)	1023 (35.6)		135 (32.1)	1057 (32.3)
Middle	235 (35.4)	1036 (36.0)		134 (31.9)	1074 (32.8)
High	174 (26.2)	817 (28.4)		151 (36.0)	1142 (34.9)
Leisure-time physical activity, n (%)			0.13			0.97
Low	318 (48.0)	1295 (45.0)		149 (33.3)	1130 (33.1)
Middle	196 (29.6)	828 (28.8)		146 (32.7)	1131 (33.1)
High	149 (22.5)	753 (26.2)		152 (34.0)	1158 (33.9)
Body mass index, kg/m2	29.1 (5.7)	28.5 (5.8)	0.015	28.7 (5.2)	28.1 (5.4)	0.014
History of diabetes, n (%)	137 (20.8)	298 (10.4)	<0.001	118 (26.5)	426 (12.5)	<0.001
History of hypertension, n (%)	344 (52.0)	1130 (39.5)	<0.001	312 (70.0)	1576 (46.2)	<0.001
History of dyslipidemia, n (%)	68 (10.4)	111 (3.9)	<0.001	-	-
Blood triglycerides, mg/dL	138.1 (82.5)	116.0 (88.5)	<0.001	151.6 (104.5)	133.4 (91.9)	<0.001
Blood total cholesterol, mg/dL	224.0 (47.1)	212.8 (42.0)	<0.001	195.1 (39.5)	194.7 (35.6)	0.83
LDL cholesterol, mg/dL	148.9 (43.3)	135.1 (39.6)	<0.001	118.5 (33.4)	117.3 (31.1)	0.45
HDL cholesterol, mg/dL	48.1 (15.2)	55.1 (17.4)	<0.001	47.4 (14.1)	51.1 (14.8)	<0.001
Time between enrollment and CHD diagnosis, years	15.0 (7.4)	-		8.0 (4.9)	-
1Income information is unavailable in ARIC. History of dyslipidemia is unavailable in MESA.
