# Supplementary material for: Circulating gut microbial metabolites and risk of coronary heart disease: A prospective multi-stage metabolomics study
Source: PLoS Med. 2026 Mar 17;23(3):e1004750. doi: 10.1371/journal.pmed.1004750 (PMC12994840; doi:10.1371/journal.pmed.1004750)
Supplement: S2 Table — (XLSX) [file pmed.1004750.s003.xlsx]

## Sheet: Legend
S2 Table. Associations between circulating gut microbiota-related metabolites and incident coronary heart disease in the discovery stage
The table presents associations for 73 metabolites that met initial screening criteria in the discovery stage.
Conditional logistic regression was used to compute odds ratios (ORs) and 95% confidence intervals (CIs) for a standard deviation increase in log-transformed metabolite levels.
Model 1 adjusted for age.
Model 2 additionally adjusted for educational attainment, income, smoking status, alcohol consumption, physical activity, diet quality score, and BMI.
Analyses were conducted among all participants and stratified by race and baseline metabolic disease status (diabetes, hypertension, dyslipidemia). Metabolites with Benjamini-Hochberg false discovery rate (FDR) adjusted p<0.1 in any analysis were selected for next stage.

## Sheet: 73_Sig_Mets_DiscoveryStage
S2 Table. Associations between circulating gut microbiota-related metabolites and incident coronary heart disease in the discovery stage
CHEMICAL_NAME	SUPER_PATHWAY	SUB_PATHWAY	Group	Model	OR	LCI	UCI	M1_OR	M1_lcl	M1_ucl	M1_FDR	M2_OR	M2_lcl	M2_ucl	M2_FDR	M1_OR_B	M1_lcl_B	M1_ucl_B	M1_p_B	M2_OR_B	M2_lcl_B	M2_ucl_B	M2_p_Black	M1_OR_W	M1_lcl_W	M1_ucl_W	M1_p_W	M2_OR_W	M2_lcl_W	M2_ucl_W	M2_p_W	M1_OR_C	M1_lcl_C	M1_ucl_C	M1_p_C	M2_OR_C	M2_lcl_C	M2_ucl_C	M2_p_C	M2_OR_DYS	M2_lcl_DYS	M2_ucl_DYS	M2_p_DYS	M2_OR_DM	M2_lcl_DM	M2_ucl_DM	M2_p_DM	M2_OR_HTN	M2_lcl_HTN
adipate (C6-DC)	Lipid	Fatty Acid, Dicarboxylate	Total	M1	1.47081	1.23473	1.75201	1.47081	1.23473	1.75201	0.000430923	1.47705	1.22916	1.77494	0.000894593	1.25001	0.958784	1.6297	0.0991577	1.26688	0.951945	1.686	0.104754	1.52295	1.17379	1.97598	0.00154583	1.53677	1.15919	2.03735	0.00281928	2.13019	1.29707	3.49843	0.00281185	2.15179	1.27683	3.6263	0.00400576	1.1448	0.957987	1.36804	0.136815	1.17451	0.930192	1.48301	0.176435	1.20009	1.0473
N-acetylglutamate	Amino Acid	Glutamate Metabolism	Total	M1	1.43992	1.19711	1.73197	1.43992	1.19711	1.73197	0.00189707	1.45429	1.20219	1.75925	0.00237033	2.16182	1.46391	3.19246	0.000106176	2.1752	1.43899	3.28805	0.000227471	1.2756	0.978125	1.66354	0.0723821	1.36165	1.01986	1.81798	0.0363224	1.23899	0.885041	1.73448	0.211855	1.24352	0.867643	1.78224	0.235291	1.32401	1.07511	1.63052	0.00825063	1.07892	0.855272	1.36106	0.52157	1.07175	0.930805
glucose	Carbohydrate	Glycolysis, Gluconeogenesis, and Pyruvate Metabolism	Total	M1	1.35856	1.198	1.54064	1.35856	1.198	1.54064	0.000101433	1.32596	1.16625	1.50754	0.000664392	1.25245	1.06239	1.4765	0.00734627	1.29239	1.08715	1.53636	0.00364858	1.3734	1.13885	1.65625	0.000897895	1.29973	1.06762	1.58231	0.00900525	3.93622	1.98219	7.81654	9.0507e-05	3.79459	1.81271	7.94335	0.000403084	1.35526	1.13519	1.61798	0.000772181	1.49112	1.11042	2.00234	0.00789884	1.23489	1.06452
imidazole propionate	Amino Acid	Histidine Metabolism	Total	M1	1.35088	1.21355	1.50375	1.35088	1.21355	1.50375	4.32714e-06	1.34905	1.20584	1.50927	1.28517e-05	1.50551	1.24621	1.81877	2.2138e-05	1.58695	1.29483	1.94497	8.61554e-06	1.38163	1.13544	1.6812	0.00124406	1.36661	1.09937	1.6988	0.00490301	1.21224	1.01402	1.44922	0.0346227	1.19937	0.993423	1.44801	0.0585831	1.17228	0.970096	1.41661	0.0998363	1.18436	0.943728	1.48635	0.144248	1.35633	1.18112
xanthine	Nucleotide	Purine Metabolism, (Hypo)Xanthine/Inosine containing	Total	M1	1.33994	1.17173	1.5323	1.33994	1.17173	1.5323	0.000430923	1.33309	1.15754	1.53525	0.00165378	1.50653	1.20881	1.87757	0.000264174	1.48154	1.17271	1.8717	0.000981537	1.241	1.0186	1.51195	0.0321234	1.32041	1.06033	1.64428	0.0130156	1.27587	0.909234	1.79035	0.158695	1.07619	0.740447	1.56416	0.700341	1.37739	1.1089	1.7109	0.00379974	1.31525	1.0132	1.70736	0.0395484	1.30872	1.1168
glutamate	Amino Acid	Glutamate Metabolism	Total	M1	1.2747	1.12063	1.44994	1.2747	1.12063	1.44994	0.00313108	1.18697	1.03491	1.36139	0.0784333	1.31597	1.04217	1.6617	0.0210564	1.20061	0.933749	1.54373	0.154014	1.08463	0.860403	1.3673	0.491742	1.00137	0.771647	1.29948	0.9918	1.41186	1.14268	1.74445	0.0013948	1.32705	1.04364	1.68742	0.0209746	1.10131	0.838309	1.44681	0.488229	0.882115	0.638426	1.21882	0.447026	1.16345	0.968301
hypoxanthine	Nucleotide	Purine Metabolism, (Hypo)Xanthine/Inosine containing	Total	M1	1.27415	1.14231	1.42119	1.27415	1.14231	1.42119	0.000430923	1.30363	1.16215	1.46233	0.000343334	1.34995	1.12794	1.61566	0.0010633	1.35711	1.12067	1.64343	0.00176953	1.33766	1.14932	1.55687	0.000171671	1.44326	1.21988	1.70754	1.89689e-05	0.634194	0.409034	0.983297	0.0418265	0.62064	0.388282	0.992048	0.0462256	1.37859	1.1527	1.64874	0.000437426	1.26285	1.0161	1.56951	0.0353837	1.32767	1.15771
phenyllactate (PLA)	Amino Acid	Phenylalanine Metabolism	Total	M1	1.22615	1.09874	1.36834	1.22615	1.09874	1.36834	0.00339506	1.19897	1.0721	1.34084	0.0184853	1.09805	0.91694	1.31494	0.30911	1.08386	0.89763	1.30874	0.40247	1.30422	1.07263	1.58581	0.00774763	1.2958	1.05125	1.59723	0.0151668	1.29777	1.06538	1.58086	0.00962603	1.27625	1.03802	1.56914	0.0206694	1.20729	0.977129	1.49167	0.080885	0.959887	0.753436	1.22291	0.740391	1.19104	1.02943
glycerol	Lipid	Glycerolipid Metabolism	Total	M1	1.21948	1.09841	1.35389	1.21948	1.09841	1.35389	0.00300885	1.18266	1.05871	1.32111	0.0305853	1.26529	1.05537	1.51695	0.0110133	1.23029	1.01136	1.49662	0.0381749	1.23347	1.04579	1.45485	0.0127193	1.23873	1.0353	1.48213	0.0193373	1.16079	0.942158	1.43016	0.161404	1.08095	0.863914	1.3525	0.496062	1.39667	1.13374	1.72057	0.00169196	1.36121	1.07081	1.73036	0.0117765	1.33619	1.14452
urate	Nucleotide	Purine Metabolism, (Hypo)Xanthine/Inosine containing	Total	M1	1.21418	1.09722	1.3436	1.21418	1.09722	1.3436	0.00279451	1.13959	1.02142	1.27144	0.0949148	1.22911	1.03424	1.4607	0.0191678	1.1432	0.946019	1.38148	0.165905	1.17268	0.98817	1.39163	0.0681954	1.08055	0.888209	1.31455	0.438563	1.24426	1.03609	1.49426	0.0193103	1.17544	0.956329	1.44476	0.124604	1.13375	0.935621	1.37384	0.200213	1.13151	0.907093	1.41145	0.273325	1.07318	0.937691
isoleucine	Amino Acid	Leucine, Isoleucine and Valine Metabolism	Total	M1	1.20877	1.09174	1.33834	1.20877	1.09174	1.33834	0.00339506	1.16032	1.04207	1.29199	0.0522189	1.30407	1.09081	1.55902	0.00356798	1.27845	1.05841	1.54423	0.0108033	1.20447	1.01427	1.43035	0.033877	1.11077	0.917913	1.34415	0.280282	1.12019	0.934653	1.34255	0.219267	1.0927	0.899307	1.32769	0.37236	1.27505	1.04031	1.56277	0.0192522	1.01318	0.788058	1.30261	0.918645	1.17565	1.02275
butyrate/isobutyrate (4:0)	Lipid	Short Chain Fatty Acid	Total	M1	1.20759	1.08627	1.34246	1.20759	1.08627	1.34246	0.00471383	1.21627	1.08765	1.36009	0.00847014	1.15418	0.955751	1.39381	0.136287	1.18814	0.972944	1.45093	0.0908518	1.29757	1.0933	1.54001	0.0028766	1.3682	1.13128	1.65475	0.00123214	1.15347	0.947163	1.4047	0.155596	1.15591	0.933454	1.43139	0.184001	1.2287	1.01591	1.48605	0.0337813	1.08795	0.873346	1.3553	0.452077	1.24642	1.07982
X-12411			Total	M1	1.20578	1.08827	1.33598	1.20578	1.08827	1.33598	0.00402907	1.18262	1.06289	1.31584	0.0242673	1.11665	0.934984	1.3336	0.223268	1.11393	0.920495	1.34801	0.267566	1.24892	1.05637	1.47656	0.00927271	1.22284	1.01909	1.46732	0.0305167	1.26054	1.04068	1.52686	0.0178993	1.23655	1.0115	1.51167	0.0383069	1.07568	0.879492	1.31564	0.477648	1.03977	0.827538	1.30643	0.737758	1.16544	1.01161
caproate (6:0)	Lipid	Medium Chain Fatty Acid	Total	M1	1.20068	1.08599	1.32749	1.20068	1.08599	1.32749	0.00402907	1.2211	1.09834	1.35758	0.00413942	1.14595	0.982199	1.33701	0.0833332	1.15978	0.984861	1.36578	0.0755552	1.28329	1.10835	1.48584	0.000850599	1.38477	1.17248	1.63549	0.000126027	1.05678	0.761448	1.46667	0.741196	1.08254	0.764591	1.53272	0.654838	1.14482	0.965192	1.35787	0.120395	1.13633	0.914353	1.41219	0.249116	1.24126	1.08053
2-hydroxyphenylacetate	Amino Acid	Phenylalanine Metabolism	Total	M1	1.19665	1.08047	1.32531	1.19665	1.08047	1.32531	0.00537022	1.19691	1.07679	1.33042	0.0114963	1.12587	0.961535	1.31828	0.140831	1.15684	0.978352	1.3679	0.0883823	1.17662	0.995645	1.39049	0.0562953	1.15785	0.967378	1.38582	0.10998	1.37604	1.10018	1.72107	0.00516892	1.34123	1.06412	1.69052	0.0129109	1.21965	1.02016	1.45814	0.0293283	1.14079	0.908547	1.4324	0.256726	1.12433	0.97993
glutarate (C5-DC)	Lipid	Fatty Acid, Dicarboxylate	Total	M1	1.18671	1.06279	1.32508	1.18671	1.06279	1.32508	0.0165891	1.16779	1.04011	1.31114	0.0600091	1.14773	0.958271	1.37465	0.134419	1.11254	0.915235	1.35239	0.284302	1.2196	1.01153	1.47047	0.0375224	1.2702	1.03321	1.56156	0.023206	1.20539	0.977553	1.48633	0.0805376	1.13168	0.905007	1.41512	0.278047	1.06357	0.877921	1.28848	0.528884	0.99374	0.787715	1.25365	0.957753	1.05385	0.921005
I-urobilinogen	Cofactors and Vitamins	Hemoglobin and Porphyrin Metabolism	Total	M1	1.1823	1.07054	1.30573	1.1823	1.07054	1.30573	0.00765439	1.15881	1.04403	1.2862	0.0503093	1.22757	1.03166	1.46068	0.0208142	1.19514	0.98745	1.44652	0.0672059	1.06708	0.894208	1.27337	0.471547	1.01956	0.840604	1.23661	0.844073	1.25903	1.06412	1.48963	0.00726986	1.2287	1.02672	1.47043	0.0245959	1.20006	0.974439	1.47791	0.0861108	1.10951	0.879196	1.40015	0.381358	1.18789	1.03693
3-hydroxy-2-ethylpropionate	Amino Acid	Leucine, Isoleucine and Valine Metabolism	Total	M1	1.1816	1.0586	1.3189	1.1816	1.0586	1.3189	0.0194605	1.19887	1.06592	1.34841	0.0268008	1.25316	1.04293	1.50577	0.0160145	1.22992	1.00501	1.50516	0.0445938	1.10333	0.917675	1.32654	0.295541	1.16453	0.948159	1.43028	0.146397	1.19422	0.970239	1.46991	0.0939592	1.18823	0.951616	1.48368	0.127949	1.38087	1.11472	1.71057	0.00313543	1.09818	0.849799	1.41915	0.474067	1.1974	1.02989
X-21467			Total	M1	1.1713	1.06568	1.28738	1.1713	1.06568	1.28738	0.00811024	1.14883	1.03813	1.27133	0.0548166	1.20654	1.03237	1.41009	0.0182502	1.21452	1.02869	1.43392	0.021804	1.16091	1.00267	1.34412	0.0459725	1.11893	0.943223	1.32738	0.197285	1.12983	0.920069	1.38742	0.244041	1.06923	0.852513	1.34103	0.562447	1.14665	0.963207	1.36503	0.123925	1.0607	0.853034	1.31893	0.596031	1.15164	1.00697
N-acetylglucosamine/N-acetylgalactosamine	Carbohydrate	Aminosugar Metabolism	Total	M1	1.16724	1.04738	1.30082	1.16724	1.04738	1.30082	0.0306544	1.10664	0.988705	1.23865	0.279817	1.28751	1.06392	1.55809	0.0094158	1.267	1.03663	1.54855	0.0208139	1.04152	0.861689	1.25889	0.673974	0.932331	0.755026	1.15127	0.515017	1.18246	0.981247	1.42492	0.0782312	1.12374	0.923029	1.3681	0.24519	1.08115	0.888042	1.31626	0.437015	1.14655	0.914405	1.43764	0.23611	1.13702	0.981722
1-methyl-4-imidazoleacetate	Amino Acid	Histidine Metabolism	Total	M1	1.16689	1.05935	1.28534	1.16689	1.05935	1.28534	0.0128031	1.15423	1.04544	1.27434	0.0443557	1.28267	1.08133	1.52149	0.00426922	1.28582	1.07609	1.53641	0.00565339	1.28765	1.05865	1.5662	0.0113943	1.24707	1.0176	1.52828	0.0333243	1.00528	0.861915	1.17249	0.946539	1.02067	0.868606	1.19935	0.803705	1.12054	0.928688	1.35202	0.234909	1.07756	0.876776	1.32432	0.477695	1.20229	1.04638
suberate (C8-DC)	Lipid	Fatty Acid, Dicarboxylate	Total	M1	1.16027	1.05043	1.28159	1.16027	1.05043	1.28159	0.0213762	1.15573	1.04172	1.28222	0.051635	1.04473	0.893282	1.22185	0.583954	1.05163	0.89103	1.24118	0.551572	1.28902	1.09941	1.51135	0.00176401	1.34611	1.12801	1.60639	0.000982259	1.17101	0.931661	1.47185	0.17599	1.16355	0.912877	1.48305	0.221096	1.23233	1.02151	1.48666	0.0290852	1.33022	1.05846	1.67176	0.0143947	1.18902	1.03314
trimethylamine N-oxide	Lipid	Phospholipid Metabolism	Total	M1	1.15777	1.05288	1.27311	1.15777	1.05288	1.27311	0.0171159	1.13354	1.02628	1.252	0.0774278	1.17877	0.986382	1.40867	0.0704298	1.15605	0.958774	1.39392	0.128769	1.25495	1.03809	1.51712	0.018967	1.17227	0.950028	1.44649	0.138347	1.09228	0.949745	1.25621	0.215996	1.10422	0.95181	1.28104	0.190792	1.54934	1.23097	1.95006	0.000191082	1.49057	1.14524	1.94003	0.00299216	1.11935	0.970199
dihomo-linolenate (20:3n3 or n6)	Lipid	Long Chain Polyunsaturated Fatty Acid (n3 and n6)	Total	M1	1.15746	1.03609	1.29304	1.15746	1.03609	1.29304	0.0496877	1.15616	1.02909	1.29892	0.0784333	1.12937	0.933231	1.36673	0.211308	1.12757	0.91786	1.38519	0.252792	1.14318	0.962696	1.3575	0.12693	1.16431	0.966254	1.40297	0.109793	1.23071	0.983958	1.53935	0.0690169	1.16063	0.90839	1.48292	0.233465	1.18035	0.994686	1.40066	0.0575714	1.18424	0.950222	1.4759	0.132217	1.07876	0.939647
4-hydroxyphenylacetate	Amino Acid	Phenylalanine Metabolism	Total	M1	1.15728	1.0495	1.27613	1.15728	1.0495	1.27613	0.0213762	1.14385	1.03332	1.26621	0.061612	1.09099	0.929603	1.2804	0.28632	1.09353	0.924349	1.29368	0.297116	1.25121	1.05248	1.48746	0.0110992	1.21713	1.00908	1.46807	0.0399271	1.15222	0.963717	1.37759	0.120067	1.10495	0.910483	1.34095	0.312282	1.14391	0.939747	1.39242	0.180114	0.886336	0.706236	1.11236	0.29782	1.12459	0.978912
choline	Lipid	Phospholipid Metabolism	Total	M1	1.15722	1.04812	1.27768	1.15722	1.04812	1.27768	0.0235133	1.10753	0.997465	1.22974	0.217508	1.25571	1.05531	1.49416	0.0102615	1.20269	0.999133	1.44772	0.0510812	1.13215	0.952227	1.34607	0.159843	1.04156	0.859353	1.26239	0.67814	1.09012	0.920336	1.29122	0.317843	1.07914	0.894985	1.30118	0.424992	1.14663	0.93402	1.40764	0.190997	0.921365	0.729008	1.16448	0.493046	1.09997	0.953398
guaiacol sulfate	Xenobiotics	Benzoate Metabolism	Total	M1	1.15138	1.03728	1.27803	1.15138	1.03728	1.27803	0.0436378	1.10409	0.985786	1.23659	0.306597	1.04684	0.879613	1.24585	0.606233	0.977981	0.80883	1.18251	0.818253	1.17095	0.969345	1.41447	0.101631	1.12306	0.90132	1.39935	0.301057	1.26194	1.05059	1.51581	0.0128584	1.24512	1.01796	1.52297	0.0329145	1.10025	0.886902	1.36491	0.385033	0.97432	0.762456	1.24506	0.835266	1.01367	0.872663
urea	Amino Acid	Urea cycle; Arginine and Proline Metabolism	Total	M1	1.14862	1.03525	1.27441	1.14862	1.03525	1.27441	0.0471159	1.13663	1.01764	1.26953	0.109296	1.16004	0.975852	1.37899	0.0924003	1.12331	0.933844	1.35123	0.217293	1.156	0.990249	1.3495	0.0663776	1.14093	0.958265	1.35841	0.13859	1.10795	0.869656	1.41155	0.40672	1.1668	0.89805	1.51597	0.248123	1.18567	0.982852	1.43034	0.0751968	0.982653	0.794022	1.21609	0.872157	1.1555	1.00719
pimelate (C7-DC)	Lipid	Fatty Acid, Dicarboxylate	Total	M1	1.13853	1.0227	1.26747	1.13853	1.0227	1.26747	0.0837457	1.15224	1.02992	1.28908	0.0774278	0.949849	0.795285	1.13445	0.57016	0.985348	0.813978	1.1928	0.879646	1.22501	1.00616	1.49146	0.0432722	1.26334	1.01798	1.56785	0.0338626	1.3077	1.07918	1.58461	0.00618904	1.33973	1.09056	1.64582	0.00534091	1.15969	0.947939	1.41875	0.149803	1.00572	0.794098	1.27373	0.962279	1.11342	0.967247
caprylate (8:0)	Lipid	Medium Chain Fatty Acid	Total	M1	1.12964	1.02625	1.24344	1.12964	1.02625	1.24344	0.0615777	1.14424	1.03457	1.26554	0.0600091	1.15219	0.981415	1.35269	0.0834935	1.15899	0.976262	1.37593	0.091887	1.11502	0.959115	1.29628	0.156554	1.17979	0.999882	1.39207	0.0501642	1.1317	0.92691	1.38172	0.224466	1.12231	0.905598	1.39087	0.291839	1.14392	0.947027	1.38176	0.16295	1.11712	0.890578	1.40128	0.338169	1.19253	1.03641
1-(1-enyl-palmitoyl)-2-palmitoleoyl-GPC (P-16:0/16:1)*	Lipid	Plasmalogen	Total	M1	0.879502	0.796661	0.970956	0.879502	0.796661	0.970956	0.0550534	0.892948	0.803754	0.992041	0.158032	0.760879	0.625025	0.926261	0.00646356	0.762383	0.61694	0.942114	0.0120021	0.914944	0.784362	1.06727	0.257892	0.962917	0.810785	1.14359	0.666694	0.940546	0.791904	1.11709	0.484941	0.954648	0.791492	1.15144	0.627423	0.984056	0.810559	1.19469	0.870982	0.864588	0.669121	1.11716	0.265824	0.960499	0.838879
threonate	Cofactors and Vitamins	Ascorbate and Aldarate Metabolism	Total	M1	0.866223	0.780283	0.961629	0.866223	0.780283	0.961629	0.0389265	0.928412	0.826985	1.04228	0.511546	0.877037	0.740145	1.03925	0.129688	0.973948	0.8035	1.18055	0.787983	0.898763	0.766425	1.05395	0.189054	0.961539	0.796265	1.16112	0.68358	0.765078	0.599227	0.976834	0.0317157	0.825248	0.633197	1.07555	0.155289	0.872736	0.709122	1.0741	0.198759	0.965319	0.749384	1.24348	0.784687	0.920772	0.793212
deoxycarnitine	Lipid	Carnitine Metabolism	Total	M2	0.863081	0.776398	0.95944	0.897157	0.812785	0.990288	0.128485	0.863081	0.776398	0.95944	0.051635	0.923073	0.783227	1.08789	0.339583	0.862341	0.722638	1.02905	0.100509	0.884362	0.754992	1.0359	0.127788	0.855275	0.712649	1.02645	0.093047	0.879865	0.720443	1.07457	0.209532	0.855887	0.68935	1.06266	0.158682	0.888829	0.744573	1.06103	0.192133	0.934756	0.769358	1.13571	0.497081	0.936407	0.818161
3-phenylpropionate (hydrocinnamate)	Xenobiotics	Benzoate Metabolism	Total	M1	0.851416	0.771812	0.939229	0.851416	0.771812	0.939229	0.00993622	0.864344	0.779326	0.958638	0.0503093	0.708205	0.579869	0.864943	0.000718731	0.699935	0.566676	0.864532	0.000930165	0.828937	0.703307	0.977009	0.0252641	0.832181	0.690469	1.00298	0.0537626	0.986512	0.842262	1.15547	0.866291	1.01709	0.854673	1.21036	0.848628	0.880568	0.728022	1.06508	0.190065	0.756104	0.600165	0.95256	0.0176739	0.868018	0.755687
branched chain 14:0 dicarboxylic acid**	Lipid	Fatty Acid, Dicarboxylate	Total	M1	0.847284	0.768717	0.933881	0.847284	0.768717	0.933881	0.00707059	0.884222	0.798637	0.978979	0.0916167	0.742992	0.622924	0.886203	0.000955455	0.751315	0.620243	0.910086	0.00346482	0.89589	0.758777	1.05778	0.194567	0.958218	0.794214	1.15609	0.65588	0.905702	0.767321	1.06904	0.241681	0.917729	0.766001	1.09951	0.351794	0.869129	0.712252	1.06056	0.167265	0.753088	0.582515	0.973608	0.0304583	0.834308	0.727528
N-methylproline	Amino Acid	Urea cycle; Arginine and Proline Metabolism	Total	M1	0.846317	0.767793	0.932871	0.846317	0.767793	0.932871	0.00707059	0.887669	0.801568	0.983019	0.106177	0.806102	0.684494	0.949314	0.00978355	0.846504	0.709599	1.00982	0.0641159	0.892455	0.743287	1.07156	0.222731	0.969097	0.788967	1.19035	0.764799	0.850918	0.723104	1.00132	0.0518931	0.875268	0.736739	1.03984	0.129643	0.760711	0.628592	0.920599	0.00495523	0.801307	0.639218	1.0045	0.0547256	0.858602	0.753238
alpha-ketobutyrate	Amino Acid	Methionine, Cysteine, SAM and Taurine Metabolism	Total	M1	0.841447	0.760489	0.931023	0.841447	0.760489	0.931023	0.00707059	0.82484	0.741546	0.917491	0.00632753	0.789631	0.665722	0.936603	0.0066878	0.772023	0.643254	0.926571	0.00545065	0.700095	0.584226	0.838944	0.000112306	0.676051	0.555456	0.822828	9.41229e-05	1.12168	0.929899	1.353	0.230042	1.07102	0.876586	1.30859	0.502038	0.778439	0.646078	0.937917	0.00843835	0.726252	0.583314	0.904216	0.00423153	0.848109	0.740488
5-oxoproline	Amino Acid	Glutathione Metabolism	Total	M1	0.835169	0.725877	0.960916	0.835169	0.725877	0.960916	0.0581332	0.816707	0.704003	0.947453	0.0549039	0.903964	0.732215	1.116	0.347666	0.855573	0.678766	1.07844	0.186621	0.880003	0.697475	1.1103	0.281127	0.878079	0.680454	1.1331	0.317586	0.626359	0.452638	0.866753	0.00476051	0.654857	0.462844	0.926527	0.0168041	0.866794	0.691659	1.08627	0.214472	0.745297	0.553734	1.00313	0.0524597	0.898619	0.752472
spermine	Amino Acid	Polyamine Metabolism	Total	M2	0.831887	0.719019	0.962473	0.885461	0.772242	1.01528	0.274508	0.831887	0.719019	0.962473	0.0774278	0.885607	0.724471	1.08258	0.235794	0.811853	0.651439	1.01177	0.0634825	0.858384	0.701217	1.05078	0.138892	0.805108	0.643089	1.00795	0.0586341	1.16784	0.669168	2.03814	0.585004	0.97786	0.549023	1.74166	0.939402	0.9169	0.766366	1.097	0.343051	0.867133	0.689998	1.08974	0.221402	0.923727	0.803314
1-(1-enyl-palmitoyl)-GPC (P-16:0)*	Lipid	Lysoplasmalogen	Total	M1	0.826922	0.744135	0.918918	0.826922	0.744135	0.918918	0.0044541	0.854171	0.764616	0.954215	0.049739	0.851114	0.722856	1.00213	0.0530582	0.861234	0.724033	1.02443	0.0915443	0.786783	0.655238	0.944738	0.0102005	0.822341	0.673932	1.00343	0.0540746	0.83807	0.678186	1.03565	0.10191	0.887594	0.7053	1.117	0.309344	0.935596	0.786168	1.11343	0.453362	0.862273	0.698841	1.06392	0.166957	0.931974	0.815088
docosahexaenoylcholine	Lipid	Fatty Acid Metabolism (Acyl Choline)	Total	M1	0.82336	0.714955	0.948202	0.82336	0.714955	0.948202	0.0389265	0.833437	0.718235	0.967116	0.0860526	0.760278	0.606933	0.952366	0.0170975	0.748033	0.587916	0.951756	0.0181605	0.996807	0.786479	1.26338	0.978902	0.970055	0.749015	1.25633	0.81776	0.706039	0.526877	0.946124	0.0197636	0.719008	0.523044	0.988392	0.042166	0.920282	0.760885	1.11307	0.391956	0.9723	0.763368	1.23842	0.819972	0.950151	0.829288
glutamine	Amino Acid	Glutamate Metabolism	Total	M1	0.823178	0.738007	0.918178	0.823178	0.738007	0.918178	0.00471383	0.818798	0.730449	0.917833	0.00847014	0.722028	0.602682	0.865007	0.000410692	0.710656	0.586172	0.861576	0.000508267	1.00076	0.868571	1.15308	0.991565	0.95584	0.819303	1.11513	0.56576	0.653524	0.506207	0.843714	0.00109875	0.672877	0.506461	0.893975	0.00627368	0.850613	0.690527	1.04781	0.128277	0.859611	0.683626	1.0809	0.195548	0.811387	0.69801
threonine	Amino Acid	Glycine, Serine and Threonine Metabolism	Total	M1	0.808464	0.733568	0.891007	0.808464	0.733568	0.891007	0.000430923	0.798833	0.72038	0.885829	0.000664392	0.784799	0.668325	0.92157	0.00311234	0.773372	0.649312	0.921134	0.0039663	0.934506	0.788896	1.10699	0.433155	0.92938	0.770857	1.1205	0.442756	0.713973	0.595032	0.856688	0.000290495	0.718869	0.589124	0.877187	0.00115298	0.894495	0.726901	1.10073	0.2922	0.778011	0.614255	0.985424	0.0373663	0.816371	0.710177
glycine	Amino Acid	Glycine, Serine and Threonine Metabolism	Total	M1	0.802504	0.727249	0.885547	0.802504	0.727249	0.885547	0.000430923	0.822024	0.739604	0.913628	0.00481972	0.844315	0.713809	0.998681	0.0482258	0.85494	0.71144	1.02738	0.0945684	0.84649	0.714176	1.00332	0.0546337	0.8847	0.73288	1.06797	0.202181	0.714306	0.597664	0.853713	0.000216706	0.73298	0.604547	0.888699	0.00157502	0.810602	0.666101	0.986452	0.0360701	0.920685	0.72327	1.17198	0.502139	0.865598	0.748969
oxalate (ethanedioate)	Cofactors and Vitamins	Ascorbate and Aldarate Metabolism	Total	M1	0.795522	0.714696	0.885488	0.795522	0.714696	0.885488	0.000557324	0.856036	0.761386	0.962451	0.061612	0.816382	0.685192	0.97269	0.0232221	0.886892	0.727894	1.08062	0.233744	0.829527	0.699279	0.984034	0.0319809	0.878604	0.723905	1.06636	0.190288	0.697257	0.555829	0.874671	0.00182263	0.749024	0.58305	0.962244	0.0237533	0.88441	0.716315	1.09195	0.253422	0.929453	0.714357	1.20932	0.58592	0.891062	0.763405
histidine	Amino Acid	Histidine Metabolism	Total	M1	0.783969	0.699352	0.878823	0.783969	0.699352	0.878823	0.000557324	0.789136	0.699873	0.889785	0.00237033	0.706941	0.579768	0.86201	0.000609267	0.71892	0.584055	0.884927	0.00185027	0.773629	0.633632	0.944559	0.0117366	0.756951	0.607557	0.943081	0.0130501	0.879854	0.718222	1.07786	0.216468	0.883353	0.706814	1.10399	0.275571	0.879844	0.730029	1.0604	0.178904	0.754024	0.611265	0.930124	0.00837971	0.860817	0.754136
adenosine 5'-monophosphate (AMP)	Nucleotide	Purine Metabolism, Adenine containing	Total	M1	0.771865	0.639768	0.931236	0.771865	0.639768	0.931236	0.0389265	0.734332	0.602903	0.894411	0.0242673	1.00503	0.692597	1.4584	0.978931	0.878229	0.588301	1.31104	0.52531	0.463098	0.311301	0.688913	0.000145375	0.399723	0.255192	0.62611	6.20208e-05	0.862983	0.661948	1.12507	0.276135	0.830086	0.623763	1.10465	0.201499	0.675659	0.457231	0.998436	0.0490887	0.580218	0.377166	0.892585	0.0132473	0.811849	0.628567
serotonin	Amino Acid	Tryptophan Metabolism	Total	M1	0.766709	0.686118	0.856767	0.766709	0.686118	0.856767	0.000124594	0.775657	0.690452	0.871377	0.000664392	0.6981	0.551564	0.883566	0.00279208	0.727932	0.569092	0.931106	0.0114613	0.834141	0.708918	0.981483	0.0288758	0.833839	0.696426	0.998364	0.0479535	0.728348	0.596668	0.88909	0.0018372	0.718053	0.582747	0.884774	0.00187608	0.966458	0.801056	1.16601	0.721662	0.794028	0.617795	1.02053	0.0716682	0.819192	0.70774
asparagine	Amino Acid	Alanine and Aspartate Metabolism	Total	M1	0.720669	0.650479	0.798433	0.720669	0.650479	0.798433	8.39883e-08	0.726286	0.651608	0.809521	1.71687e-06	0.676737	0.56213	0.814709	3.71381e-05	0.673713	0.553243	0.820416	8.52105e-05	0.775952	0.652843	0.922276	0.00400299	0.762214	0.62633	0.927578	0.00672037	0.705452	0.591877	0.840821	9.78827e-05	0.740268	0.612034	0.895369	0.00194377	0.740939	0.605349	0.9069	0.00364192	0.614372	0.477355	0.790719	0.000154463	0.738478	0.639816
taurine	Amino Acid	Methionine, Cysteine, SAM and Taurine Metabolism	Total	M1	0.62736	0.529513	0.743287	0.62736	0.529513	0.743287	5.3316e-06	0.604953	0.506186	0.722992	3.69094e-06	0.694519	0.523157	0.922012	0.011681	0.618308	0.457184	0.836217	0.00180125	0.515139	0.379056	0.700076	2.25309e-05	0.475679	0.338438	0.668572	1.88485e-05	0.680986	0.507254	0.914221	0.0105652	0.666189	0.484072	0.916824	0.0126687	0.628498	0.469085	0.842086	0.00186177	0.554978	0.392515	0.784684	0.000861967	0.703546	0.566341
alpha-ketoglutarate	Energy	TCA Cycle	Chinese	M1	1.70535	1.26462	2.29968	1.03952	0.935529	1.15506	0.679369	0.987589	0.882012	1.1058	0.945774	1.05633	0.899192	1.24094	0.504836	1.02688	0.860946	1.22479	0.768025	0.875166	0.743345	1.03036	0.109408	0.845048	0.705444	1.01228	0.0676261	1.70535	1.26462	2.29968	0.000467208	1.51998	1.09479	2.1103	0.0123884	0.887735	0.734568	1.07284	0.217813	0.945574	0.75846	1.17885	0.618883	0.963431	0.841671
heptenedioate (C7:1-DC)*	Lipid	Fatty Acid, Dicarboxylate	Dyslipidemia	M2	1.63265	1.24649	2.13843	1.05926	0.931017	1.20517	0.634643	1.07288	0.936749	1.2288	0.595261	1.12812	0.900662	1.41303	0.294038	1.16762	0.91514	1.48977	0.212538	1.06223	0.838778	1.34522	0.616366	1.02349	0.791409	1.32364	0.859523	0.992615	0.801536	1.22924	0.945826	1.00483	0.800843	1.26078	0.966803	1.63265	1.24649	2.13843	0.000370626	1.08976	0.810998	1.46435	0.568507	1.14572	0.963192
fumarate	Energy	TCA Cycle	Chinese	M1	1.53569	1.13478	2.07823	1.04314	0.927472	1.17324	0.679681	1.029	0.909347	1.1644	0.875362	1.01869	0.844194	1.22926	0.846815	1.02265	0.83296	1.25553	0.830598	0.923927	0.772792	1.10462	0.385295	0.91378	0.751791	1.11067	0.36512	1.53569	1.13478	2.07823	0.00545102	1.58406	1.13941	2.20223	0.00621277	1.0262	0.861759	1.22202	0.771627	0.950969	0.745282	1.21342	0.685994	1.02425	0.899662
aconitate [cis or trans]	Energy	TCA Cycle	Chinese	M1	1.51932	1.21809	1.89503	1.13191	1.01741	1.2593	0.105023	1.09835	0.984175	1.22578	0.316769	1.14701	0.945234	1.39187	0.164704	1.12863	0.917387	1.38851	0.252441	0.950782	0.813095	1.11178	0.52717	0.898919	0.754144	1.07149	0.23431	1.51932	1.21809	1.89503	0.000207397	1.52	1.19513	1.93317	0.000642666	1.15892	0.934661	1.437	0.178897	0.982388	0.791407	1.21946	0.872012	1.1947	1.02556
cytidine	Nucleotide	Pyrimidine Metabolism, Cytidine containing	Chinese	M1	1.47112	1.15303	1.87696	1.05345	0.92924	1.19427	0.656895	0.997016	0.87348	1.13802	0.973292	0.96726	0.792345	1.18079	0.743609	0.910271	0.730072	1.13495	0.403558	0.84087	0.664026	1.06481	0.15024	0.779058	0.603702	1.00535	0.0549899	1.47112	1.15303	1.87696	0.00189944	1.37668	1.06751	1.7754	0.0137622	0.934729	0.75196	1.16192	0.543161	0.815907	0.625221	1.06475	0.134128	0.981096	0.84052
2,6-dihydroxybenzoic acid	Xenobiotics	Drug - Topical Agents	Chinese	M1	1.43167	1.14881	1.78418	1.11448	1.00771	1.23256	0.138391	1.14836	1.03357	1.2759	0.0630401	1.02211	0.87453	1.1946	0.783399	1.03971	0.882475	1.22496	0.64159	1.06104	0.897457	1.25445	0.487947	1.15408	0.95564	1.39373	0.136586	1.43167	1.14881	1.78418	0.00139746	1.38937	1.1013	1.75278	0.00553888	1.00863	0.823942	1.2347	0.933668	0.944041	0.753571	1.18265	0.616473	0.976407	0.849513
(16 or 17)-methylstearate (a19:0 or i19:0)	Lipid	Fatty Acid, Branched	Dyslipidemia	M2	1.42155	1.15279	1.75296	1.05384	0.94595	1.17403	0.593325	1.0643	0.950566	1.19165	0.585519	1.09116	0.906198	1.31387	0.35727	1.07388	0.881356	1.30846	0.479502	1.07772	0.900412	1.28995	0.41442	1.10142	0.904059	1.34187	0.337636	0.987559	0.809383	1.20496	0.901851	0.993059	0.803083	1.22798	0.948739	1.42155	1.15279	1.75296	0.00100281	1.03627	0.809844	1.32601	0.776987	1.12092	0.970349
margarate (17:0)	Lipid	Long Chain Saturated Fatty Acid	Dyslipidemia	M2	1.36316	1.11137	1.672	1.06967	0.955904	1.19697	0.489541	1.07346	0.954705	1.20698	0.54425	1.06975	0.889086	1.28712	0.47501	1.06194	0.874805	1.2891	0.543452	1.05634	0.886328	1.25896	0.540423	1.05376	0.871563	1.27405	0.588735	1.10409	0.86595	1.40773	0.424369	1.12017	0.865043	1.45053	0.389488	1.36316	1.11137	1.672	0.00294503	1.16265	0.910265	1.485	0.227449	1.10333	0.95198
4-hydroxyphenylpyruvate	Amino Acid	Tyrosine Metabolism	Black	M2	1.32245	1.00846	1.7342	1.14126	0.987916	1.3184	0.252714	1.13568	0.976729	1.3205	0.322074	1.25709	0.973151	1.62387	0.0798409	1.32245	1.00846	1.7342	0.0432955	1.23242	0.955323	1.58989	0.107786	1.1728	0.883296	1.55718	0.270463	0.959558	0.749365	1.22871	0.743479	0.989542	0.758	1.29181	0.938381	1.24979	1.02413	1.52517	0.0281862	1.26854	1.00364	1.60337	0.0465514	1.02139	0.891034
3-hydroxybutyrate (BHBA)	Lipid	Ketone Bodies	Chinese	M2	1.29992	1.03217	1.63713	1.10284	1.00096	1.21508	0.176963	1.13038	1.02061	1.25196	0.0939611	1.05775	0.906788	1.23386	0.474841	1.05644	0.897971	1.24287	0.507905	1.08403	0.928745	1.26527	0.306383	1.11832	0.943585	1.32541	0.197029	1.23649	0.999146	1.5302	0.0509251	1.29992	1.03217	1.63713	0.0258138	1.31409	1.07818	1.60161	0.00681857	1.32317	1.01294	1.7284	0.0399457	1.22346	1.05944
isovalerate (i5:0)	Amino Acid	Leucine, Isoleucine and Valine Metabolism	White	M2	1.29049	1.03711	1.60577	1.14183	1.01789	1.28087	0.106995	1.16541	1.03186	1.31626	0.0774278	1.16562	0.965978	1.40651	0.109857	1.14344	0.936205	1.39654	0.188905	1.19303	0.984043	1.4464	0.0724537	1.29049	1.03711	1.60577	0.0222112	1.04265	0.833844	1.30375	0.714137	1.05494	0.825908	1.3475	0.668421	1.15026	0.961787	1.37566	0.125222	1.0636	0.843359	1.34137	0.602453	1.07539	0.937999
sphingomyelin (d18:1/21:0, d17:1/22:0, d16:1/23:0)*	Lipid	Sphingomyelins	Black	M1	1.28725	1.03456	1.60165	1.0753	0.952848	1.21349	0.489541	1.11066	0.973359	1.26732	0.353938	1.28725	1.03456	1.60165	0.0235311	1.44503	1.12961	1.84852	0.00338999	0.963979	0.787348	1.18024	0.722404	0.889	0.700362	1.12845	0.333591	1.01454	0.819495	1.25601	0.894556	1.02574	0.810978	1.29738	0.832071	1.71202	1.30514	2.24576	0.000103009	1.1525	0.852903	1.55733	0.355453	1.18172	0.995793
trans-4-hydroxyproline	Amino Acid	Urea cycle; Arginine and Proline Metabolism	Black	M1	1.27597	1.07147	1.51951	1.11976	1.01333	1.23738	0.114876	1.07048	0.963693	1.18909	0.506659	1.27597	1.07147	1.51951	0.00624697	1.19765	0.99214	1.44572	0.0604078	1.21303	0.992903	1.48196	0.0587243	1.1288	0.909022	1.4017	0.272823	0.952489	0.812953	1.11598	0.546988	0.912238	0.769618	1.08129	0.289615	1.03984	0.840249	1.28685	0.719375	1.06619	0.845928	1.34381	0.587241	1.11182	0.963586
(N(1) + N(8))-acetylspermidine	Amino Acid	Polyamine Metabolism	Hypertension	M2	1.15749	1.01337	1.32211	1.1181	1.01267	1.23451	0.115861	1.10141	0.992485	1.22229	0.255887	1.06822	0.915452	1.24647	0.401989	1.09761	0.930146	1.29522	0.270186	1.13978	0.964598	1.34678	0.124383	1.08302	0.900312	1.3028	0.397554	1.17919	0.960465	1.44772	0.115346	1.11348	0.896354	1.3832	0.331419	1.03631	0.860956	1.24739	0.706086	1.14747	0.90876	1.4489	0.247686	1.15749	1.01337
epiandrosterone sulfate	Lipid	Androgenic Steroids	Black	M1	0.831245	0.701826	0.984528	0.889144	0.799809	0.988457	0.12405	0.9176	0.821974	1.02435	0.367538	0.831245	0.701826	0.984528	0.0323108	0.832215	0.696404	0.994512	0.0433306	0.958294	0.806093	1.13923	0.629269	1.00255	0.824695	1.21876	0.979606	0.885136	0.707373	1.10757	0.286091	0.881253	0.694952	1.1175	0.296858	1.04746	0.851298	1.28883	0.661178	0.970866	0.749762	1.25717	0.822574	0.884629	0.767803
cinnamoylglycine	Xenobiotics	Food Component/Plant	Black	M1	0.825967	0.694714	0.982017	0.89674	0.814757	0.986972	0.114675	0.920391	0.832116	1.01803	0.335351	0.825967	0.694714	0.982017	0.0303501	0.845069	0.704612	1.01352	0.0695059	0.861728	0.732085	1.01433	0.0736236	0.880886	0.733713	1.05758	0.173907	1.00402	0.850577	1.18515	0.962143	1.02628	0.856096	1.2303	0.779142	0.99409	0.822055	1.20213	0.951245	0.935538	0.742795	1.17829	0.571329	0.927189	0.806379
indoleacetate	Amino Acid	Tryptophan Metabolism	Black	M1	0.817906	0.703198	0.951326	0.919756	0.834675	1.01351	0.282396	0.921986	0.833427	1.01995	0.346273	0.817906	0.703198	0.951326	0.00912924	0.797842	0.678002	0.938864	0.00653558	1.03921	0.879224	1.2283	0.652084	1.02624	0.854943	1.23186	0.781018	0.965982	0.785315	1.18821	0.743209	0.958037	0.766746	1.19705	0.705999	0.923879	0.767317	1.11239	0.403311	0.734696	0.587711	0.918441	0.00678996	0.890359	0.779446
indolepropionate	Amino Acid	Tryptophan Metabolism	Black	M1	0.74058	0.592828	0.925156	0.928533	0.844879	1.02047	0.353949	0.952782	0.862927	1.05199	0.622037	0.74058	0.592828	0.925156	0.00816584	0.743023	0.588203	0.938594	0.0127188	0.839287	0.688224	1.02351	0.0835486	0.856896	0.688435	1.06658	0.166718	1.04234	0.920021	1.18091	0.514994	1.09973	0.958201	1.26217	0.176212	0.78375	0.621314	0.988652	0.0397559	0.852213	0.681033	1.06642	0.162158	0.940037	0.818476
indole-3-carboxylate	Amino Acid	Tryptophan Metabolism	Black	M1	0.737058	0.614198	0.884493	0.94816	0.858018	1.04777	0.54443	0.916838	0.825582	1.01818	0.332815	0.737058	0.614198	0.884493	0.00104091	0.695118	0.569266	0.848791	0.000358733	1.02062	0.855036	1.21827	0.821218	0.986437	0.813817	1.19567	0.889342	1.12873	0.948987	1.34251	0.171215	1.07475	0.892324	1.29447	0.44751	0.828075	0.67004	1.02338	0.0808063	0.773642	0.60994	0.98128	0.034366	0.856894	0.742929
N-acetylneuraminate	Carbohydrate	Aminosugar Metabolism	White	M2	0.703734	0.555271	0.891891	0.949176	0.842111	1.06985	0.638952	0.911165	0.803703	1.033	0.413119	0.989337	0.833204	1.17473	0.902639	0.959746	0.800563	1.15058	0.657012	0.753958	0.606044	0.937973	0.0112555	0.703734	0.555271	0.891891	0.00365667	1.2511	0.942225	1.66124	0.12148	1.12019	0.819835	1.53059	0.47606	0.856659	0.687076	1.0681	0.169246	0.90806	0.708536	1.16377	0.446138	0.978733	0.835665
succinate	Energy	TCA Cycle	White	M2	0.622397	0.455294	0.850829	0.933979	0.818959	1.06515	0.548775	0.93117	0.812568	1.06708	0.595261	0.922206	0.700337	1.21437	0.564099	0.902212	0.669369	1.21605	0.499261	0.660357	0.495652	0.879793	0.00458475	0.622397	0.455294	0.850829	0.00295175	1.1049	0.913702	1.33611	0.303476	1.12383	0.918641	1.37485	0.25639	0.743058	0.570019	0.968625	0.0281178	0.974177	0.7745	1.22533	0.823109	0.943687	0.811788
3-phosphoglycerate	Carbohydrate	Glycolysis, Gluconeogenesis, and Pyruvate Metabolism	White	M1	0.614302	0.418099	0.902576	0.881656	0.741505	1.0483	0.392009	0.833112	0.693984	1.00013	0.209444	1.0249	0.710094	1.47928	0.895469	0.909483	0.616479	1.34175	0.632486	0.614302	0.418099	0.902576	0.0130611	0.513653	0.329717	0.800199	0.00322513	0.948276	0.753473	1.19344	0.650788	0.899129	0.699872	1.15512	0.405502	0.854601	0.596242	1.22491	0.392303	0.707585	0.464824	1.07713	0.10666	0.987075	0.773236
sphingosine	Lipid	Sphingosines	White	M2	0.607951	0.457341	0.808159	0.932951	0.805206	1.08096	0.604562	0.874681	0.748462	1.02219	0.315657	1.04798	0.822312	1.33558	0.704855	0.957301	0.740057	1.23832	0.739674	0.688589	0.537752	0.881735	0.00309942	0.607951	0.457341	0.808159	0.00061146	1.25321	0.924389	1.699	0.146052	1.14108	0.824089	1.58	0.426739	0.849507	0.64684	1.11567	0.240858	0.791903	0.570848	1.09856	0.162385	0.889042	0.727221
[truncated: 13 more columns]
