# Supplementary material for: Circulating gut microbial metabolites and risk of coronary heart disease: A prospective multi-stage metabolomics study
Source: PLoS Med. 2026 Mar 17;23(3):e1004750. doi: 10.1371/journal.pmed.1004750 (PMC12994840; doi:10.1371/journal.pmed.1004750)
Supplement: S3 Table — (XLSX) [file pmed.1004750.s004.xlsx]

## Sheet: Legend
S3 Table. In-silico validation of associations between circulating gut microbiota-related metabolites and incident coronary heart disease in ARIC and MESA
The table presents associations for 61 metabolites available in ARIC and MESA cohorts for in-silico validation.
Cox regression was used to compute hazard ratios (HRs) and 95% confidence intervals (CIs) for a standard deviation increase in log-transformed metabolite levels.
Model 1 adjusted for age, study center, and batch.
Model 2 additionally adjusted for educational attainment, income, smoking status, alcohol consumption, physical activity, diet quality score, and BMI.
Analyses were conducted among all participants and stratified by race and baseline metabolic disease status (diabetes, hypertension, dyslipidemia).
For comparison, corresponding odds ratios (ORs) from the discovery stage (Table S2) are also presented for significant models or subgroups.
Metabolites showing nominal p<0.05 in either cohort with associations in the same direction as the discovery stage (n=24, bold in blue or red color) were considered for targeted validation.

## Sheet: S3T
S3 Table. In-silico validation of associations between circulating gut microbiota-related metabolites and incident coronary heart disease in ARIC and MESA
				SCCS + SMWHS (Discovery Stage)					ARIC/MESA (In-silico Validation)
CHEM_ID	SUPER_PATHWAY	SUB_PATHWAY	CHEMICAL_NAME	Discovery stage, sig group & model	OR	LCI	UCI	P	Cohort	HR	LCI	UCI	P	Selected for target validation	CAS	CHEMSPIDER	HMDB	KEGG	PUBCHEM	PLATFORM	ChEBI_ID	FooDB_ID	Formula	InChI	Average_mass	Mono__mass
100003434	Amino Acid	Histidine Metabolism	imidazole propionate	Total_M2	1.34905	1.20584	1.50927	1.70597e-07	ARIC	1.1363	1.01525	1.27178	0.0261908	Yes	1074-59-5	63798	HMDB0002271		70630	Pos Early	73087	FDB012461	C6H8N2O2	InChI=1S/C6H8N2O2/c9-6(10)2-1-5-3-7-4-8-5/h3-4H,1-2H2,(H,7,8)(H,9,10)	140.14	140.059
100001208	Amino Acid	Histidine Metabolism	1-methyl-4-imidazoleacetate	Total_M2	1.15423	1.04544	1.27434	0.00451407	ARIC	1.14248	1.01734	1.283	0.0244194	Yes	2625-49-2	68319	HMDB0002820	C05828	75810	Pos Early	1606	FDB023069	C6H8N2O2	InChI=1S/C6H8N2O2/c1-8-3-5(7-4-8)2-6(9)10/h3-4H,2H2,1H3,(H,9,10)	140.14	140.059
355	Amino Acid	Histidine Metabolism	histidine	Total_M2	0.789136	0.699873	0.889785	0.000110352	ARIC	0.887688	0.819622	0.961406	0.00342346	Yes	5934-29-2	752	HMDB0000177	C00135	6274	Neg	15971	FDB011856	C6H9N3O2	InChI=1S/C6H9N3O2/c7-5(6(10)11)1-4-2-8-3-9-4/h2-3,5H,1,7H2,(H,8,9)(H,10,11)/t5-/m0/s1	155.155	155.069
561	Amino Acid	Glutamate Metabolism	glutamate	Total_M2	1.18697	1.03491	1.36139	0.0142668	MESA	1.04325	1.01	1.0834	0.0280112	Yes	56-86-0	591	HMDB0000148	C00025,C00217	33032	Pos Early	16015	FDB012535	C5H9NO4	InChI=1S/C5H9NO4/c6-3(5(9)10)1-2-4(7)8/h3H,1-2,6H2,(H,7,8)(H,9,10)/t3-/m0/s1	147.129	147.053
563	Amino Acid	Glutamate Metabolism	glutamine	Total_M2	0.818798	0.730449	0.917833	0.000599656	MESA	0.897861	0.864385	0.932634	2.737e-08	Yes	56-85-9	5746	HMDB0000641	C00064	5961	Pos Early	18050	FDB030965	C5H10N2O3	InChI=1S/C5H10N2O3/c6-3(5(9)10)1-2-4(7)8/h3H,1-2,6H2,(H2,7,8)(H,9,10)/t3-/m0/s1	146.144	146.069
144	Amino Acid	Phenylalanine Metabolism	4-hydroxyphenylacetate	Total_M2	1.14385	1.03332	1.26621	0.00954167	ARIC	1.10792	1.02645	1.19587	0.00854366	Yes	156-38-7	3881560	HMDB0000020	C00642	127	Neg	18101	FDB010534	C8H8O3	InChI=1S/C8H8O3/c9-7-3-1-6(2-4-7)5-8(10)11/h1-4,9H,5H2,(H,10,11)	152.147	152.047
376	Amino Acid	Leucine, Isoleucine and Valine Metabolism	isoleucine	Total_M2	1.16032	1.04207	1.29199	0.00670066	ARIC	1.1448	1.05153	1.24635	0.00181603	Yes	73-32-5	769	HMDB0000172	C06418,C00407,C16424	6306	Pos Early	17191	FDB012397	C6H13NO2	InChI=1S/C6H13NO2/c1-3-4(2)5(7)6(8)9/h4-5H,3,7H2,1-2H3,(H,8,9)/t4-,5-/m0/s1	131.173	131.095
533	Amino Acid	Urea cycle; Arginine and Proline Metabolism	urea	Total_M2	1.13663	1.01764	1.26953	0.0232133	ARIC	1.15623	1.06313	1.25747	0.000700397	Yes	57-13-6	1143	HMDB0000294	C00086	1176	Pos Early	16199	FDB012174	CH4N2O	InChI=1S/CH4N2O/c2-1(3)4/h(H4,2,3,4)	60.0553	60.0324
100001956	Amino Acid	Urea cycle; Arginine and Proline Metabolism	N-methylproline	Total_M2	0.887669	0.801568	0.983019	0.022081	ARIC	0.924271	0.855213	0.99	0.046851	Yes	475-11-6	541	HMDB0094696		643474	Pos Early	90344		C6H11NO2	InChI=1S/C6H11NO2/c1-7-4-2-3-5(7)6(8)9/h5H,2-4H2,1H3,(H,8,9)/t5-/m0/s1	129.157	129.079
340	Amino Acid	Glycine, Serine and Threonine Metabolism	glycine	Total_M2	0.822024	0.739604	0.913628	0.000277241	ARIC	0.840469	0.77345	0.913295	4.14747e-05	Yes	56-40-6	730	HMDB0000123	C00037	750	Pos Early	15428	FDB000484	C2H5NO2	InChI=1S/C2H5NO2/c3-1-2(4)5/h1,3H2,(H,4,5)	75.0666	75.032
564	Amino Acid	Glycine, Serine and Threonine Metabolism	threonine	Total_M2	0.798833	0.72038	0.885829	2.05785e-05	ARIC	0.879798	0.810762	0.954711	0.00212937	Yes	72-19-5	6051	HMDB0000167	C00188	6288	Pos Early	16857	FDB011999	C4H9NO3	InChI=1S/C4H9NO3/c1-2(6)3(5)4(7)8/h2-3,6H,5H2,1H3,(H,7,8)/t2-,3+/m1/s1	119.119	119.058
1021	Amino Acid	Glutathione Metabolism	5-oxoproline	Total_M2	0.816707	0.704003	0.947453	0.00753107	ARIC	0.883245	0.815035	0.957163	0.00246477	Yes	98-79-3	7127	HMDB0000267	C02237,C01879	439685,7405	Neg	18183	FDB014506	C5H7NO3	InChI=1S/C5H7NO3/c7-4-2-1-3(6-4)5(8)9/h3H,1-2H2,(H,6,7)(H,8,9)/t3-/m0/s1	129.114	129.043
504	Amino Acid	Tryptophan Metabolism	serotonin	Total_M2	0.775657	0.690452	0.871377	1.87752e-05	ARIC	0.892839	0.826788	0.964167	0.00384625	Yes	153-98-0	5013	HMDB0000259	C00780	5202	Pos Early	28790	FDB012158	C10H12N2O	InChI=1S/C10H12N2O/c11-4-3-7-6-12-10-2-1-8(13)5-9(7)10/h1-2,5-6,12-13H,3-4,11H2	176.215	176.095
512	Amino Acid	Methionine, Cysteine, SAM and Taurine Metabolism	taurine	Total_M2	0.604953	0.506186	0.722992	3.26632e-08	ARIC	0.84016	0.753827	0.936381	0.00164307	Yes	107-35-7	1091	HMDB0000251	C00245	1123	Pos Early	15891	FDB003191	C2H7NO3S	InChI=1S/C2H7NO3S/c3-1-2-7(4,5)6/h1-3H2,(H,4,5,6)	125.147	125.015
572	Carbohydrate	Glycolysis, Gluconeogenesis, and Pyruvate Metabolism	glucose	Total_M2	1.32596	1.16625	1.50754	1.6437e-05	ARIC	1.2641	1.16244	1.37466	9.40915e-08	Yes	50-99-7	71358	HMDB0000122	C00031	5793	Polar	4167	FDB012530	C6H12O6	InChI=1S/C6H12O6/c7-1-2-3(8)4(9)5(10)6(11)12-2/h2-11H,1H2/t2-,3-,4+,5-,6?/m1/s1	180.156	180.063
100001739	Lipid	Long Chain Polyunsaturated Fatty Acid (n3 and n6)	dihomo-linolenate (20:3n3 or n6)	Total_M2	1.15616	1.02909	1.29892	0.0145761	ARIC	1.2	1.11323	1.3	8.68949e-06	Yes	17046-59-2	4471954	HMDB0002925	C03242	5280581	Neg	53486	FDB023082	C20H34O2	InChI=1S/C20H34O2/c1-2-3-4-5-6-7-8-9-10-11-12-13-14-15-16-17-18-19-20(21)22/h6-7,9-10,12-13H,2-5,8,11,14-19H2,1H3,(H,21,22)/b7-6-,10-9-,13-12-	306.483	306.256
254	Lipid	Ketone Bodies	3-hydroxybutyrate (BHBA)	Total_M2	1.13038	1.02061	1.25196	0.0187091	MESA	1.04864	1.00985	1.08893	0.0135312	Yes	625-72-9	428	HMDB0000442,HMDB0000357,HMDB0000011	C03197,C01089	94318,441,92135	Polar	17066	FDB021869	C4H8O3	InChI=1S/C4H8O3/c1-3(5)2-4(6)7/h3,5H,2H2,1H3,(H,6,7)/t3-/m1/s1	104.105	104.047
1134	Nucleotide	Purine Metabolism, (Hypo)Xanthine/Inosine containing	urate	Total_M2	1.13959	1.02142	1.27144	0.019319	ARIC	1.11	1.02354	1.22	0.0199264	Yes	120K5305,69-93-2		HMDB0000289	C00366	1175	Neg	17775	FDB015350	C5H4N4O3	InChI=1S/C5H4N4O3/c10-3-1-2(7-4(11)6-1)8-5(12)9-3/h(H4,6,7,8,9,10,11,12)	168.11	168.028
1141	Amino Acid	Tyrosine Metabolism	4-hydroxyphenylpyruvate	DYS_M2	1.24979	1.02413	1.52517	0.0281862	ARIC	1.18862	1.01567	1.39103	0.0312578	Yes	156-39-8	954	HMDB0000707	C01179	979	Neg	15999	FDB030506	C9H8O4	InChI=1S/C9H8O4/c10-7-3-1-6(2-4-7)5-8(11)9(12)13/h1-4,10H,5H2,(H,12,13)	180.157	180.042
100001170	Amino Acid	Leucine, Isoleucine and Valine Metabolism	3-hydroxy-2-ethylpropionate	HTN_M2	1.1974	1.02989	1.39215	0.019131	ARIC	1.12	1.0024	1.2471	0.0420494	Yes	4374-62-3	164207	HMDB0000396		188979	Neg
1001	Amino Acid	Urea cycle; Arginine and Proline Metabolism	trans-4-hydroxyproline	Black_M2	1.19765	1	1.44572	0.0490408	ARIC	1.2	1.01	1.24	0.028869	Yes	51-35-4	5605	HMDB0000725	C01157	5810	Pos Early	18095	FDB013511	C5H9NO3	InChI=1S/C5H9NO3/c7-3-1-4(5(8)9)6-2-3/h3-4,6-7H,1-2H2,(H,8,9)/t3-,4+/m1/s1	131.13	131.058
100009025	Lipid	Sphingomyelins	sphingomyelin (d18:1/21:0, d17:1/22:0, d16:1/23:0)*	DYS_M2	1.71202	1.30514	2.24576	0.000103009	MESA	1.1435	1.0405	1.25671	0.00536567	Yes			HMDB0240619,HMDB0240611,HMDB0240621			Pos Late
171	Nucleotide	Purine Metabolism, (Hypo)Xanthine/Inosine containing	hypoxanthine	DM_M2	1.26285	1.0161	1.56951	0.0353837	MESA	1.12186	1.01194	1.24372	0.0288481	Yes	68-94-0	768	HMDB0000157	C00262	790,135398638	Neg	17368	FDB003949	C5H4N4O	InChI=1S/C5H4N4O/c10-5-3-4(7-1-6-3)8-2-9-5/h1-2H,(H2,6,7,8,9,10)	136.112	136.039
100004208	Xenobiotics	Benzoate Metabolism	guaiacol sulfate	CHN_M2	1.24512	1.01796	1.52297	0.0329145	MESA	1.14922	1.00509	1.31402	0.0419194	Yes		21078	HMDB0060013		22473	Neg	133460		C7H8O5S	InChI=1S/C7H8O5S/c1-11-6-4-2-3-5-7(6)12-13(8,9)10/h2-5H,1H3,(H,8,9,10)	204.2	204.009
93	Energy	TCA Cycle	alpha-ketoglutarate	CHN_M2	1.51998	1.09479	2.1103	0.0123884	Only available for ARIC_Total_M2	1.03288	0.931373	1.14545	0.539925	No	328-50-7,22202-68-2,305-72-6	50	HMDB0000208	C00026	51	Polar	30915	FDB003361	C5H6O5	InChI=1S/C5H6O5/c6-3(5(9)10)1-2-4(7)8/h1-2H2,(H,7,8)(H,9,10)	146.098	146.022
209	Nucleotide	Purine Metabolism, Adenine containing	adenosine 5'-monophosphate (AMP)	Total_M2	0.734332	0.602903	0.894411	0.00214755	ARIC	1.03032	0.93275	1.13809	0.556269	No	149022-20-8	10239183	HMDB0000045	C00020	6083	Pos Early	16027	FDB030677	C10H14N5O7P	InChI=1S/C10H14N5O7P/c11-8-5-9(13-2-12-8)15(3-14-5)10-7(17)6(16)4(22-10)1-21-23(18,19)20/h2-4,6-7,10,16-17H,1H2,(H2,11,12,13)(H2,18,19,20)/t4-,6-,7-,10-/m1/s1	347.221	347.063
235	Amino Acid	Phenylalanine Metabolism	2-hydroxyphenylacetate	Total_M2	1.19691	1.07679	1.33042	0.000864766	ARIC	1.10105	0.983336	1.23287	0.0951814	No	614-75-5	11476	HMDB0000669	C05852	11970	Neg	28478	FDB012331	C8H8O3	InChI=1S/C8H8O3/c9-7-4-2-1-3-6(7)5-8(10)11/h1-4,9H,5H2,(H,10,11)	152.147	152.047
252	Energy	TCA Cycle	succinate	White_M2	0.622397	0.455294	0.850829	0.00295175	ARIC	1.09805	0.963771	1.25103	0.159881	No	110-15-6	1078	HMDB0000254	C00042	1110	Polar	15741	FDB001931	C4H6O4	InChI=1S/C4H6O4/c5-3(6)1-2-4(7)8/h1-2H2,(H,5,6)(H,7,8)	118.088	118.027
330	Energy	TCA Cycle	fumarate	CHN_M2	1.58406	1.13941	2.20223	0.00621277	MESA	0.999048	0.912629	1.09365	0.983537	No	100-17-8	10197150	HMDB0000134	C00122	444972	Polar	18012	FDB003291	C4H4O4	InChI=1S/C4H4O4/c5-3(6)1-2-4(7)8/h1-2H,(H,5,6)(H,7,8)/b2-1+	116.072	116.011
339	Lipid	Fatty Acid, Dicarboxylate	glutarate (C5-DC)	Total_M2	1.16779	1.04011	1.31114	0.00864917	ARIC	1.01227	0.933315	1.09791	0.768449	No	110-94-1	3618533	HMDB0000661	C00489	743,4418048	Polar	17859	FDB001477	C5H8O4	InChI=1S/C5H8O4/c6-4(7)2-1-3-5(8)9/h1-3H2,(H,6,7)(H,8,9)	132.115	132.042
827	Nucleotide	Pyrimidine Metabolism, Cytidine containing	cytidine	CHN_M2	1.37668	1.06751	1.7754	0.0137622	Only available for ARIC_Total_M2	1.06125	0.955904	1.17821	0.265062	No	65-46-3	5940	HMDB0000089	C00475	6175	Neg	17562	FDB021809	C9H13N3O5	InChI=1S/C9H13N3O5/c10-5-1-2-12(9(16)11-5)8-7(15)6(14)4(3-13)17-8/h1-2,4,6-8,13-15H,3H2,(H2,10,11,16)/t4-,6-,7-,8-/m1/s1	243.217	243.086
891	Lipid	Long Chain Saturated Fatty Acid	margarate (17:0)	DYS_M2	1.36316	1.11137	1.672	0.00294503	MESA	0.968555	0.879192	1.067	0.51769	No	506-12-7	10033	HMDB0002259		10465	Neg	32365	FDB004676	C17H34O2	InChI=1S/C17H34O2/c1-2-3-4-5-6-7-8-9-10-11-12-13-14-15-16-17(18)19/h2-16H2,1H3,(H,18,19)	270.451	270.256
917	Amino Acid	Alanine and Aspartate Metabolism	asparagine	Total_M2	0.726286	0.651608	0.809521	7.59676e-09	ARIC	0.954761	0.883954	1.03124	0.238994	No	70-47-3	6031	HMDB0000168	C00152	6267	Pos Early	17196	FDB000787	C4H8N2O3	InChI=1S/C4H8N2O3/c5-2(4(8)9)1-3(6)7/h2H,1,5H2,(H2,6,7)(H,8,9)/t2-/m0/s1	132.118	132.053
926	Lipid	Medium Chain Fatty Acid	caproate (6:0)	Total_M2	1.2211	1.09834	1.35758	0.000219792	ARIC	0.974759	0.899342	1.0565	0.533782	No	142-62-1	8552	HMDB0000535	C01585	8892	Neg	30776	FDB013897	C6H12O2	InChI=1S/C6H12O2/c1-2-3-4-5-6(7)8/h2-5H2,1H3,(H,7,8)	116.158	116.084
932	Lipid	Medium Chain Fatty Acid	caprylate (8:0)	Total_M2	1.14424	1.03457	1.26554	0.00876239	ARIC	0.944871	0.881495	1.0128	0.109418	No	124-07-2	370	HMDB0000482	C06423	379	Neg	28837	FDB003336	C8H16O2	InChI=1S/C8H16O2/c1-2-3-4-5-6-7-8(9)10/h2-7H2,1H3,(H,9,10)	144.211	144.115
1004	Nucleotide	Purine Metabolism, (Hypo)Xanthine/Inosine containing	xanthine	Total_M2	1.33309	1.15754	1.53525	6.58587e-05	ARIC	0.986802	0.9116	1.06821	0.742537	No	69-89-6	1151	HMDB0000292	C00385	1188	Polar	17712	FDB001977	C5H4N4O2	InChI=1S/C5H4N4O2/c10-4-2-3(7-1-6-2)8-5(11)9-4/h1H,(H3,6,7,8,9,10,11)	152.111	152.033
1162	Carbohydrate	Aminosugar Metabolism	N-acetylneuraminate	White_M2	0.703734	0.555271	0.891891	0.00365667	ARIC	1.17334	1	1.37636	0.05	No	131-48-6	10292217	HMDB0000230	C00270	439197	Pos Early	45744		C11H19NO9	InChI=1S/C11H19NO9/c1-4(14)12-7-5(15)2-11(20,10(18)19)21-9(7)8(17)6(16)3-13/h5-9,13,15-17,20H,2-3H2,1H3,(H,12,14)(H,18,19)/t5-,6+,7+,8+,9+,11-/m0/s1	309.27	309.106
1254	Lipid	Glycerolipid Metabolism	glycerol	Total_M2	1.18266	1.05871	1.32111	0.00297733	ARIC	1.01958	0.937936	1.10834	0.648822	No	56-81-5	733	HMDB0000131	C00116	753	Neg	17754	FDB000756	C3H8O3	InChI=1S/C3H8O3/c4-1-3(6)2-5/h3-6H,1-2H2	92.0938	92.0473
1256	Lipid	Phospholipid Metabolism	choline	Total_M1	1.15722	1.04812	1.27768	0.0235133	MESA	1.01321	0.977289	1.05044	0.476175	No	67-48-1	149278	HMDB0000097	C00114	305	Pos Early	15354	FDB000710	C5H14NO	InChI=1S/C5H14NO/c1-6(2,3)4-5-7/h7H,4-5H2,1-3H3/q+1	104.171	104.108
100000010	Xenobiotics	Benzoate Metabolism	3-phenylpropionate (hydrocinnamate)	Total_M2	0.864344	0.779326	0.958638	0.00578779	ARIC	0.949367	0.877875	1.02668	0.19334	No	501-52-0	10181339	HMDB0000764	C05629	107	Neg	28631	FDB008271	C9H10O2	InChI=1S/C9H10O2/c10-9(11)7-6-8-4-2-1-3-5-8/h1-5H,6-7H2,(H,10,11)	150.174	150.068
100000016	Lipid	Fatty Acid, Dicarboxylate	suberate (C8-DC)	Total_M2	1.15573	1.04172	1.28222	0.00630825	ARIC	1.00352	0.921617	1.0927	0.935545	No	505-48-6	10025	HMDB0000893	C08278	10457	Neg	9300	FDB003340	C8H14O4	InChI=1S/C8H14O4/c9-7(10)5-3-1-2-4-6-8(11)12/h1-6H2,(H,9,10)(H,11,12)	174.194	174.089
100000101	Lipid	Fatty Acid, Dicarboxylate	pimelate (C7-DC)	Total_M2	1.15224	1.02992	1.28908	0.0133277	ARIC	0.953487	0.855752	1.06239	0.388029	No	111-16-0	376	HMDB0000857	C02656	385	Polar	30531	FDB022283	C7H12O4	InChI=1S/C7H12O4/c8-6(9)4-2-1-3-5-7(10)11/h1-5H2,(H,8,9)(H,10,11)	160.168	160.074
100000282	Amino Acid	Glutamate Metabolism	N-acetylglutamate	Total_M2	1.45429	1.20219	1.75925	0.00011537	ARIC	1.10077	0.986943	1.22772	0.0847155	No	5817-08-3	1266066	HMDB0001138	C00624	70914	Polar	17533	FDB022447	C7H11NO5	InChI=1S/C7H11NO5/c1-4(9)8-5(7(12)13)2-3-6(10)11/h5H,2-3H2,1H3,(H,8,9)(H,10,11)(H,12,13)/t5-/m0/s1	189.166	189.064
100000708	Amino Acid	Leucine, Isoleucine and Valine Metabolism	isovalerate (i5:0)	Total_M2	1.16541	1.03186	1.31626	0.013704	ARIC	0.967142	0.886534	1.05508	0.451776	No	503-74-2	10001	HMDB0000718	C08262	10430	Neg	28484	FDB001324	C5H10O2	InChI=1S/C5H10O2/c1-4(2)3-5(6)7/h4H,3H2,1-2H3,(H,6,7)	102.132	102.068
100000774	Amino Acid	Phenylalanine Metabolism	phenyllactate (PLA)	Total_M2	1.19897	1.0721	1.34084	0.00147228	ARIC	1.05557	0.966497	1.15284	0.229245	No	828-01-3	3715	HMDB0000779,HMDB0000563	C05607	3848	Neg	25998	FDB022236	C9H10O3	InChI=1S/C9H10O3/c10-8(9(11)12)6-7-4-2-1-3-5-7/h1-5,8,10H,6H2,(H,11,12)	166.174	166.063
100000802	Lipid	Fatty Acid Metabolism (Acyl Carnitine, Short Chain)	acetylcarnitine (C2)	DM_M2	0.787338	0.626695	0.98916	0.0400169	ARIC	1.05	0.88	1.25	0.593139	No	5080-50-2	5406074	HMDB0000201	C02571	7045767	Pos Early	57589	FDB021904	C9H17NO4	InChI=1S/C9H17NO4/c1-7(11)14-8(5-9(12)13)6-10(2,3)4/h8H,5-6H2,1-4H3/t8-/m1/s1	203.238	203.116
100000841	Cofactors and Vitamins	Ascorbate and Aldarate Metabolism	oxalate (ethanedioate)	Total_M2	0.856036	0.761386	0.962451	0.00931824	ARIC	0.944842	0.849285	1.05115	0.296974	No	144-62-7	946	HMDB0002329	C00209	971	Neg	16995	FDB031074	C2H2O4	InChI=1S/C2H2O4/c3-1(4)2(5)6/h(H,3,4)(H,5,6)	90.0349	89.9953
100000863	Lipid	Fatty Acid, Dicarboxylate	adipate (C6-DC)	Total_M2	1.47705	1.22916	1.77494	3.1667e-05	ARIC	0.962519	0.888566	1.04263	0.34899	No	124-04-9	191	HMDB0000448	C06104	196	Polar	30832	FDB008309	C6H10O4	InChI=1S/C6H10O4/c7-5(8)3-1-2-4-6(9)10/h1-4H2,(H,7,8)(H,9,10)	146.141	146.058
100001022	Cofactors and Vitamins	Ascorbate and Aldarate Metabolism	threonate	Total_M1	0.866223	0.780283	0.961629	0.0389265	ARIC	0.971718	0.894141	1.05603	0.499143	No	70753-61-6	133224	HMDB0062620,HMDB0000943	C01620	151152,5460407	Polar	15908	FDB022331	C4H8O5	InChI=1S/C4H8O5/c5-1-2(6)3(7)4(8)9/h2-3,5-7H,1H2,(H,8,9)/t2-,3+/m0/s1	136.103	136.037
100001034	Amino Acid	Tryptophan Metabolism	indoleacetate	Black_M2	0.797842	0.678002	0.938864	0.00653558	ARIC	1.16653	1.05666	1.28782	0.00227279	No	6505-45-9	780	HMDB0000197	C00954	802	Neg	16411	FDB030920	C10H9NO2	InChI=1S/C10H9NO2/c12-10(13)5-7-6-11-9-4-2-1-3-8(7)9/h1-4,6,11H,5H2,(H,12,13)	175.184	175.063
100001083	Amino Acid	Tryptophan Metabolism	indolepropionate	Black_M2	0.743023	0.588203	0.938594	0.0127188	ARIC	1.02338	0.910414	1.15037	0.69852	No	830-96-6	3613	HMDB0002302		3744	Neg	43580	FDB000941	C11H11NO2	InChI=1S/C11H11NO2/c13-11(14)6-5-8-7-12-10-4-2-1-3-9(8)10/h1-4,7,12H,5-6H2,(H,13,14)	189.21	189.079
100001287	Lipid	Androgenic Steroids	epiandrosterone sulfate	Black_M2	0.832215	0.696404	0.994512	0.0433306	MESA	1.03346	0.915062	1.16717	0.596009	No	22229-22-7	21403101	HMDB0062657	C04555	9929317	Neg
100001662	Lipid	Carnitine Metabolism	deoxycarnitine	Total_M2	0.863081	0.776398	0.95944	0.00639726	ARIC	0.975951	0.899283	1.05915	0.559774	No	6249-56-5	705	HMDB0001161	C01181	22620	Pos Early	16244	FDB024107	C7H15NO2	InChI=1S/C7H15NO2/c1-8(2,3)6-4-5-7(9)10/h4-6H2,1-3H3	145.2	145.11
100001664	Nucleotide	Purine Metabolism, Adenine containing	N6-succinyladenosine	Black_M1	1.17964	1.00255	1.39916	0.0471306	ARIC	1.2225	0.994564	1.49071	0.0577799	No	4542-23-8		HMDB0000912		165243	Neg	71169	FDB022314	C14H17N5O8	InChI=1S/C14H17N5O8/c20-2-6-9(23)10(24)13(27-6)19-4-17-8-11(15-3-16-12(8)19)18-5(14(25)26)1-7(21)22/h3-6,9-10,13,20,23-24H,1-2H2,(H,21,22)(H,25,26)(H,15,16,18)/t5-,6+,9+,10+,13+/m0/s1	383.313	383.108
100002185	Amino Acid	Tryptophan Metabolism	indole-3-carboxylate	Black_M2	0.695118	0.569266	0.848791	0.000358733	ARIC	0.984108	0.794905	1.21834	0.883091	No	771-50-6		HMDB0003320	C19837	69867	Neg	24809	FDB000935	C9H7NO2	InChI=1S/C9H7NO2/c11-9(12)7-5-10-8-4-2-1-3-6(7)8/h1-5,10H,(H,11,12)	161.157	161.048
100002253	Xenobiotics	Food Component/Plant	cinnamoylglycine	Black_M1	0.825967	0.694714	0.982017	0.0303501	ARIC	0.977432	0.863332	1.10661	0.718536	No	16534-24-0	618829	HMDB0011621		709625	Neg	68616	FDB028325	C11H11NO3	InChI=1S/C11H11NO3/c13-10(12-8-11(14)15)7-6-9-4-2-1-3-5-9/h1-7H,8H2,(H,12,13)(H,14,15)/b7-6+	205.21	205.074
100002356	Lipid	Fatty Acid, Branched	(16 or 17)-methylstearate (a19:0 or i19:0)	DYS_M2	1.42155	1.15279	1.75296	0.00100281	ARIC	1.06229	0.913446	1.23539	0.432714	No	2724-59-6	2340933	HMDB0037397		3083779	Neg	133136	FDB016440	C19H38O2	InChI=1S/C19H38O2/c1-18(2)16-14-12-10-8-6-4-3-5-7-9-11-13-15-17-19(20)21/h18H,3-17H2,1-2H3,(H,20,21)	298.504	298.287
100002875	Lipid	Lysoplasmalogen	1-(1-enyl-palmitoyl)-GPC (P-16:0)*	Total_M2	0.854171	0.764616	0.954215	0.00528201	MESA	1.01114	0.960342	1.06462	0.673658	No		9093054	HMDB0010407		10917802	Pos Late
100003397	Lipid	Phospholipid Metabolism	trimethylamine N-oxide	Total_M2	1.13354	1.02628	1.252	0.0134536	ARIC	1.02478	0.92482	1.13553	0.640228	No	1184-78-7	1113	HMDB0000925	C01104	1145	Pos Early	15724	FDB010413	C3H9NO	InChI=1S/C3H9NO/c1-4(2,3)5/h1-3H3	75.1097	75.0684
100009160	Lipid	Plasmalogen	1-(1-enyl-palmitoyl)-2-palmitoleoyl-GPC (P-16:0/16:1)*	Total_M2	0.892948	0.803754	0.992041	0.0349628	MESA	0.999412	0.949227	1.05225	0.982146	No		24767482	HMDB0011207		52923882	Pos Late
999921467	Unknown	Unknown	X-21467	Total_M2	1.14883	1.03813	1.27133	0.00727654	ARIC	1.02218	0.921937	1.13333	0.676963	No						Neg
