# Supplementary material for: Circulating gut microbial metabolites and risk of coronary heart disease: A prospective multi-stage metabolomics study
Source: PLoS Med. 2026 Mar 17;23(3):e1004750. doi: 10.1371/journal.pmed.1004750 (PMC12994840; doi:10.1371/journal.pmed.1004750)
Supplement: S4 Table — (XLSX) [file pmed.1004750.s005.xlsx]

## Sheet: Concentrations_Case_Control
S4 Table. Plasma concentrations of circulating gut microbiota-related metabolites in CHD cases and non-CHD controls in the targeted validation stage
Metabolite, median [IQR], (ng/mL)	Count	Non-CHD controls (N=864)	CHD cases (N=864)	P	B-H FDR P
imidazole propionate	1714	1.09 [0.68, 2.02]	1.26 [0.76, 2.49]	0.000153959	0.0013852
trimethylamine N-oxide	1728	214.00 [142.75, 347.00]	246.00 [162.00, 420.00]	0.000162965	0.0013852
3-hydroxybutyrate (BHBA)	1709	2450.00 [1490.00, 4700.00]	2910.00 [1720.00, 5440.00]	0.000560349	0.00317531
4-hydroxyphenylacetate	1726	71.50 [51.45, 108.50]	79.40 [55.00, 120.50]	0.000782976	0.00332765
indolepropionate	1726	108.00 [57.38, 192.25]	90.45 [52.35, 164.00]	0.0018698	0.00635732
3-hydroxy-2-ethylpropionate	1728	118.00 [88.20, 150.00]	122.00 [93.45, 160.00]	0.00909599	0.025772
alpha-ketobutyrate	1602	351.50 [197.75, 609.25]	311.50 [175.50, 530.50]	0.0137012	0.0332743
Phenylacetyl-L-glutamine	1727	467.00 [285.00, 753.25]	516.00 [300.00, 814.00]	0.0313061	0.0615621
trans-4-hydroxyproline	1728	2158.00 [1580.00, 2900.75]	2210.00 [1650.00, 3122.50]	0.0325917	0.0615621
1-methyl-4-imidazoleacetate	1545	12.20 [9.07, 16.80]	13.05 [9.15, 18.50]	0.0481336	0.0743883
4-Hydroxyhippuric acid	1727	30.80 [19.10, 50.40]	31.90 [18.95, 59.95]	0.0873726	0.123778
taurine	1728	15536.00 [8912.75, 20900.00]	14900.00 [8661.25, 20500.00]	0.263719	0.344864
2,6-dihydroxybenzoic acid	1728	7.27 [4.30, 12.83]	7.63 [4.25, 13.62]	0.460092	0.558683
3-phenylpropionate	1518	139.00 [107.00, 179.00]	138.00 [106.00, 180.00]	0.659213	0.747108
p-Cresol-Sulfate	1726	2600.00 [1137.50, 4460.00]	2600.00 [1120.00, 4570.00]	0.750273	0.797165
4-hydroxyphenylpyruvate	1323	344.00 [205.00, 544.75]	354.00 [207.00, 567.00]	0.897795	0.897795
The table presents plasma concentrations of 16 metabolites measured in the targeted validation stage among 864 CHD cases and 864 matched non-CHD controls.
Values are presented as median [interquartile range] in ng/mL.
P-values were calculated using Wilcoxon rank-sum test.
False discovery rate (FDR) was adjusted using the Benjamini-Hochberg method.
