# Supplementary material for: Circulating gut microbial metabolites and risk of coronary heart disease: A prospective multi-stage metabolomics study
Source: PLoS Med. 2026 Mar 17;23(3):e1004750. doi: 10.1371/journal.pmed.1004750 (PMC12994840; doi:10.1371/journal.pmed.1004750)
Supplement: S5 Table — (XLSX) [file pmed.1004750.s006.xlsx]

## Sheet: Legends
S5 Table. Stratified analyses of associations between circulating gut microbiota-related metabolites and incident coronary heart disease in the targeted validation stage
This table presents stratified analyses examining associations between 16 metabolites and CHD across different participant subgroups.
Conditional logistic regression (CLR) was used for stratification by race, sex, and time interval between blood draw and CHD diagnosis, with adjustment for sociodemographic factors, lifestyle factors, and body mass index.
Unconditional logistic regression (UnCLR) was used for other stratifications, with additional adjustment for sex, race, and fasting status.
P-values for interaction were calculated by including metabolite×stratification variable interaction terms in the full model.
Each sheet represents a different stratified analysis as detailed below.
OR, odds ratio; CI, confidence interval; BMI, body mass index; PA, physical activity; HEI, Healthy Eating Index; FHCHD, family history of coronary heart disease.
S5.1 Table: Stratified analysis by race using conditional logistic regression
S5.2 Table: Stratified analysis by sex using conditional logistic regression
S5.3 Table: Stratified analysis by age (median split) using unconditional logistic regression
S5.4 Table: Stratified analysis by obesity status using unconditional logistic regression
S5.5 Table: Stratified analysis by baseline hypertension using unconditional logistic regression
S5.6 Table: Stratified analysis by baseline diabetes using unconditional logistic regression
S5.7 Table: Stratified analysis by baseline dyslipidemia using unconditional logistic regression
S5.8 Table: Stratified analysis by physical activity (median MET split) using unconditional logistic regression
S5.9 Table: Stratified analysis by diet quality (HEI median split) using unconditional logistic regression
S5.10 Table: Stratified analysis by family history of CHD using unconditional logistic regression
S5.11 Table: Stratified analysis by years of CHD diagnosis using conditional logistic regression

## Sheet: 5.1_CLR_Race
S5.1 Table: Stratified analysis by race using conditional logistic regression
Metabolite	NBlack	Black (n=337 pairs)		Nwhite	White (n=259 pairs)		Nchinese	Chinese (n=268 pairs)		Relative OR, Black vs White (95% CI)	Relative ORBlack vs Chinese (95% CI)	Relative OR White vs Chinese (95% CI)	P for interaction (Ref: Black)		FDR for interaction (Ref: Black)		P for interaction (Ref: White)		FDR for interaction (Ref: White)
		OR_M2 (95% CI)	P_M2		OR_M2 (95% CI)	P_M2		OR_M2 (95% CI)	P_M2				P_Met:White	P_Met:Chinese	FDR_Met:White	FDR_Met:Chinese	P_Met:Black	P_Met:Chinese	FDR_Met:Black	FDR_Met:Chinese
imidazole propionate	669	1.29 (1.06, 1.58)	0.0126454	509	1.41 (1.08, 1.83)	0.0111268	536	1.18 (0.95, 1.47)	0.131533	0.91 (0.66, 1.27)	1.09 (0.81, 1.47)	1.19 (0.85, 1.68)	0.650888	0.509669	0.790364	0.866437	0.650888	0.30237	0.790364	0.717615
4-hydroxyphenylacetate	672	1.37 (1.13, 1.65)	0.000993226	518	1.03 (0.83, 1.29)	0.763468	536	1.14 (0.92, 1.42)	0.226683	1.33 (0.99, 1.78)	1.20 (0.90, 1.60)	0.90 (0.66, 1.23)	0.0370657	0.159782	0.315058	0.679074	0.0370657	0.536524	0.315058	0.717615
4-Hydroxyhippuric acid	673	1.25 (1.04, 1.49)	0.0159848	518	1.25 (1.00, 1.58)	0.0510452	536	1.09 (0.87, 1.36)	0.470419	1.00 (0.75, 1.34)	1.15 (0.86, 1.53)	1.15 (0.83, 1.58)	0.627099	0.249811	0.790364	0.707799	0.627099	0.523966	0.790364	0.717615
trimethylamine N-oxide	674	1.39 (1.15, 1.68)	0.000780298	518	1.45 (1.10, 1.92)	0.00822821	536	1.05 (0.89, 1.25)	0.535402	0.96 (0.68, 1.34)	1.32 (1.03, 1.71)	1.38 (1.00, 1.91)	0.971188	0.0378074	0.971188	0.321363	0.971188	0.0924788	0.971188	0.524046
trans-4-hydroxyproline	674	1.26 (1.03, 1.55)	0.0221604	518	1.20 (0.92, 1.56)	0.176956	536	1.07 (0.84, 1.36)	0.605094	1.05 (0.75, 1.47)	1.18 (0.86, 1.62)	1.12 (0.78, 1.60)	0.630293	0.325652	0.790364	0.758296	0.630293	0.65476	0.790364	0.717615
Phenylacetyl-L-glutamine	673	1.32 (1.10, 1.58)	0.00300923	518	1.17 (0.92, 1.48)	0.197181	536	0.97 (0.80, 1.18)	0.791535	1.13 (0.84, 1.52)	1.36 (1.04, 1.77)	1.21 (0.89, 1.64)	0.384622	0.017406	0.790364	0.295902	0.384622	0.199671	0.790364	0.717615
3-hydroxy-2-ethylpropionate	674	1.29 (1.07, 1.57)	0.0086332	518	1.15 (0.89, 1.47)	0.279759	536	1.20 (0.93, 1.55)	0.165011	1.12 (0.82, 1.54)	1.08 (0.78, 1.48)	0.96 (0.67, 1.37)	0.367826	0.97645	0.790364	0.98218	0.367826	0.437893	0.790364	0.717615
3-hydroxybutyrate (BHBA)	673	1.24 (1.05, 1.47)	0.013519	518	1.15 (0.94, 1.42)	0.180918	518	1.47 (1.14, 1.90)	0.00321425	1.08 (0.83, 1.41)	0.84 (0.62, 1.15)	0.78 (0.56, 1.09)	0.449596	0.249806	0.790364	0.707799	0.449596	0.083452	0.790364	0.524046
3-phenylpropionate	562	0.63 (0.37, 1.07)	0.0883082	424	0.88 (0.59, 1.32)	0.547947	532	0.92 (0.71, 1.20)	0.556177	0.72 (0.37, 1.39)	0.68 (0.38, 1.24)	0.96 (0.59, 1.55)	0.300266	0.135728	0.790364	0.679074	0.300266	0.639453	0.790364	0.717615
taurine	674	0.95 (0.71, 1.25)	0.701298	518	0.82 (0.60, 1.12)	0.211131	536	0.92 (0.66, 1.27)	0.609925	1.16 (0.76, 1.77)	1.03 (0.67, 1.59)	0.89 (0.57, 1.40)	0.625522	0.981713	0.790364	0.98218	0.625522	0.627962	0.790364	0.717615
2,6-dihydroxybenzoic acid	674	1.10 (0.94, 1.29)	0.249014	518	1.04 (0.84, 1.29)	0.718265	536	1.19 (0.92, 1.54)	0.195355	1.06 (0.81, 1.38)	0.92 (0.68, 1.25)	0.87 (0.63, 1.22)	0.527935	0.662556	0.790364	0.938622	0.527935	0.366915	0.790364	0.717615
4-hydroxyphenylpyruvate	465	1.05 (0.82, 1.33)	0.713411	367	0.89 (0.61, 1.30)	0.5583	491	0.99 (0.66, 1.49)	0.961213	1.18 (0.75, 1.85)	1.06 (0.66, 1.70)	0.90 (0.52, 1.57)	0.915775	0.651136	0.971188	0.938622	0.915775	0.628336	0.971188	0.717615
p-Cresol-Sulfate	673	1.12 (0.92, 1.37)	0.254977	518	1.03 (0.82, 1.31)	0.78502	536	1.00 (0.84, 1.18)	0.961857	1.09 (0.80, 1.48)	1.12 (0.86, 1.46)	1.03 (0.77, 1.38)	0.722317	0.401451	0.818626	0.758296	0.722317	0.675402	0.818626	0.717615
1-methyl-4-imidazoleacetate	578	1.01 (0.82, 1.23)	0.956415	431	1.73 (1.16, 2.58)	0.00675785	536	1.04 (0.85, 1.28)	0.692388	0.58 (0.37, 0.91)	0.97 (0.73, 1.30)	1.66 (1.06, 2.61)	0.0185579	0.725531	0.315058	0.948772	0.0185579	0.0346548	0.315058	0.524046
alpha-ketobutyrate	607	1.00 (0.83, 1.20)	0.964164	460	0.83 (0.67, 1.03)	0.0919771	535	0.88 (0.64, 1.21)	0.426539	1.20 (0.91, 1.60)	1.14 (0.79, 1.64)	0.94 (0.64, 1.39)	0.14933	0.87083	0.790364	0.98218	0.14933	0.358918	0.790364	0.717615
indolepropionate	674	0.98 (0.82, 1.18)	0.864209	516	0.80 (0.62, 1.04)	0.0943189	536	0.84 (0.72, 0.99)	0.039527	1.23 (0.89, 1.68)	1.17 (0.92, 1.49)	0.95 (0.70, 1.29)	0.308884	0.363107	0.790364	0.758296	0.308884	0.763024	0.790364	0.763024

## Sheet: 5.2_CLR_Sex
S5.2 Table: Stratified analysis by sex using conditional logistic regression
Metabolite	NMale	Male (426 pairs)		NFemale	Female (436 pairs)		Relative OR Male vs Female (95% CI)	P for interaction (Ref: Female)	FDR for interaction (Ref: Female)
		OR_M2 (95% CI)	P_M2		OR_M2 (95% CI)	P_M2		p_Sex_Met	FDR_Sex_Met
imidazole propionate	848	1.27 (1.06, 1.51)	0.00796799	862	1.21 (1.01, 1.45)	0.0357589	1.05 (0.81, 1.35)	0.876651	0.931441
4-Hydroxyhippuric acid	852	1.28 (1.09, 1.50)	0.00316158	871	1.08 (0.91, 1.28)	0.374985	1.19 (0.94, 1.50)	0.0945515	0.523613
4-hydroxyphenylacetate	852	1.29 (1.10, 1.51)	0.00188256	870	1.11 (0.94, 1.31)	0.234357	1.16 (0.92, 1.46)	0.324072	0.719115
3-hydroxybutyrate (BHBA)	851	1.25 (1.07, 1.46)	0.00417375	854	1.32 (1.10, 1.57)	0.002383	0.95 (0.75, 1.20)	0.736049	0.893774
Phenylacetyl-L-glutamine	852	1.22 (1.04, 1.43)	0.0126969	871	1.03 (0.87, 1.21)	0.727933	1.18 (0.94, 1.49)	0.0832963	0.523613
3-hydroxy-2-ethylpropionate	852	1.29 (1.07, 1.56)	0.00767192	872	1.15 (0.96, 1.37)	0.133431	1.12 (0.87, 1.45)	0.123203	0.523613
alpha-ketobutyrate	797	0.91 (0.76, 1.09)	0.289598	802	0.98 (0.83, 1.17)	0.831975	0.93 (0.72, 1.19)	0.603649	0.855169
trimethylamine N-oxide	852	1.16 (1.00, 1.34)	0.0504643	872	1.26 (1.06, 1.50)	0.00976157	0.92 (0.73, 1.16)	0.809626	0.917577
2,6-dihydroxybenzoic acid	852	1.14 (0.98, 1.33)	0.0965875	872	1.05 (0.88, 1.24)	0.590694	1.09 (0.86, 1.37)	0.382394	0.719115
p-Cresol-Sulfate	852	1.11 (0.95, 1.31)	0.18738	871	0.93 (0.79, 1.09)	0.388423	1.19 (0.95, 1.50)	0.061872	0.523613
indolepropionate	851	0.92 (0.79, 1.07)	0.266207	871	0.87 (0.74, 1.01)	0.0721153	1.06 (0.85, 1.31)	0.40374	0.719115
trans-4-hydroxyproline	852	1.10 (0.92, 1.31)	0.316336	872	1.27 (1.05, 1.55)	0.0146637	0.87 (0.67, 1.13)	0.379122	0.719115
3-phenylpropionate	774	0.88 (0.67, 1.16)	0.363551	741	0.81 (0.61, 1.09)	0.167117	1.09 (0.73, 1.62)	0.578478	0.855169
taurine	852	1.00 (0.79, 1.26)	0.992315	872	0.79 (0.62, 1.02)	0.0744379	1.27 (0.90, 1.78)	0.206388	0.701719
1-methyl-4-imidazoleacetate	762	1.02 (0.85, 1.21)	0.839608	779	1.11 (0.91, 1.35)	0.302631	0.92 (0.71, 1.20)	0.423009	0.719115
4-hydroxyphenylpyruvate	631	1.01 (0.80, 1.27)	0.952049	691	1.00 (0.76, 1.32)	0.993166	1.01 (0.70, 1.45)	0.990424	0.990424

## Sheet: 5.3_UnCLR_Age_MedianBinary
S5.3 Table: Stratified analysis by age (median split) using unconditional logistic regression
Metabolite	NAged>56 ys	Aged > 56 years old (n=851)		NAged≤56 ys	Aged ≤ 56 years old (n=877)		Relative OR >56 vs ≤56 years old (95% CI)	P for interaction (Ref: Aged<=56)	FDR for interaction (Ref: Aged<=56)
		OR_M2 (95% CI)	P_M2		OR_M2 (95% CI)	P_M2		p_AgeGrp_Met	FDR_AgeGrp_Met
4-Hydroxyhippuric acid	851	1.29 (1.11, 1.50)	0.00104811	876	1.05 (0.91, 1.22)	0.488298	1.23 (0.99, 1.52)	0.0352649	0.491118
4-hydroxyphenylacetate	850	1.25 (1.08, 1.46)	0.00276784	876	1.11 (0.96, 1.28)	0.165789	1.13 (0.91, 1.39)	0.305846	0.976903
alpha-ketobutyrate	803	0.84 (0.72, 0.98)	0.0317121	799	1.01 (0.88, 1.16)	0.904865	0.83 (0.68, 1.02)	0.086668	0.491118
3-hydroxybutyrate (BHBA)	838	1.25 (1.06, 1.48)	0.00756853	871	1.19 (1.04, 1.37)	0.0119591	1.05 (0.85, 1.30)	0.960891	0.976903
taurine	851	0.84 (0.67, 1.06)	0.135758	877	0.96 (0.77, 1.19)	0.708786	0.88 (0.64, 1.20)	0.454336	0.976903
trans-4-hydroxyproline	851	1.16 (1.00, 1.36)	0.0530907	877	1.09 (0.94, 1.26)	0.245267	1.06 (0.86, 1.32)	0.488554	0.976903
imidazole propionate	842	1.18 (1.02, 1.36)	0.0265255	872	1.21 (1.04, 1.42)	0.0131291	0.98 (0.79, 1.21)	0.82505	0.976903
indolepropionate	851	0.84 (0.72, 0.98)	0.0229464	875	0.93 (0.80, 1.07)	0.298446	0.90 (0.73, 1.12)	0.637992	0.976903
trimethylamine N-oxide	851	1.09 (0.95, 1.26)	0.220982	877	1.32 (1.14, 1.53)	0.000276794	0.83 (0.67, 1.01)	0.0660997	0.491118
Phenylacetyl-L-glutamine	851	1.09 (0.93, 1.26)	0.283098	876	1.18 (1.02, 1.38)	0.030328	0.92 (0.75, 1.14)	0.460686	0.976903
1-methyl-4-imidazoleacetate	780	1.07 (0.92, 1.24)	0.403943	765	1.07 (0.91, 1.26)	0.432602	1.00 (0.80, 1.25)	0.976903	0.976903
p-Cresol-Sulfate	851	1.02 (0.89, 1.19)	0.741539	876	1.08 (0.93, 1.26)	0.32703	0.94 (0.77, 1.17)	0.694088	0.976903
2,6-dihydroxybenzoic acid	851	1.11 (0.94, 1.30)	0.218184	877	1.07 (0.93, 1.23)	0.349864	1.04 (0.84, 1.29)	0.603015	0.976903
3-phenylpropionate	786	1.00 (0.86, 1.16)	0.983195	732	0.95 (0.81, 1.11)	0.498101	1.05 (0.85, 1.31)	0.971854	0.976903
4-hydroxyphenylpyruvate	687	0.99 (0.81, 1.21)	0.909733	636	1.00 (0.82, 1.22)	0.989035	0.99 (0.75, 1.31)	0.863631	0.976903
3-hydroxy-2-ethylpropionate	851	1.05 (0.91, 1.22)	0.496781	877	1.22 (1.04, 1.44)	0.0142436	0.86 (0.69, 1.07)	0.75972	0.976903

## Sheet: 5.4_UnCLR_BMI_binary
S5.4 Table: Stratified analysis by obesity status using unconditional logistic regression
Metabolite	Nobesity	Obesity (n=1,204)		NNo_obesity	Non-Obesity (n=524)		Relative OR Obesity vs Non-obesity (95% CI)	P for interaction (Ref: Non-Obese)	FDR for interaction (Ref: Non-Obese)
		OR_M2 (95% CI)	P_M2		OR_M2 (95% CI)	P_M2		p_obese_Met	FDR_obese_Met
4-Hydroxyhippuric acid	1203	1.19 (1.05, 1.34)	0.00588572	524	1.14 (0.94, 1.39)	0.187796	1.04 (0.83, 1.31)	0.704988	0.798987
taurine	1204	0.80 (0.66, 0.96)	0.0189631	524	1.17 (0.88, 1.57)	0.278005	0.68 (0.48, 0.97)	0.010101	0.171717
4-hydroxyphenylacetate	1202	1.17 (1.04, 1.32)	0.012265	524	1.19 (0.99, 1.43)	0.0644309	0.98 (0.79, 1.22)	0.664329	0.798987
imidazole propionate	1194	1.16 (1.02, 1.31)	0.019007	520	1.36 (1.11, 1.66)	0.00324388	0.85 (0.67, 1.08)	0.951203	0.951203
alpha-ketobutyrate	1108	0.91 (0.80, 1.02)	0.113729	494	0.99 (0.81, 1.20)	0.888751	0.92 (0.73, 1.16)	0.531126	0.798987
3-hydroxybutyrate (BHBA)	1193	1.17 (1.03, 1.34)	0.0172793	516	1.36 (1.14, 1.63)	0.000907585	0.86 (0.69, 1.07)	0.0773896	0.438541
trans-4-hydroxyproline	1204	1.14 (1.01, 1.30)	0.03887	524	1.08 (0.90, 1.30)	0.423789	1.06 (0.84, 1.32)	0.580275	0.798987
trimethylamine N-oxide	1204	1.16 (1.02, 1.32)	0.0267991	524	1.27 (1.08, 1.50)	0.00357798	0.91 (0.74, 1.13)	0.186739	0.79364
indolepropionate	1203	0.87 (0.76, 0.98)	0.0287129	523	0.94 (0.79, 1.11)	0.464807	0.93 (0.75, 1.14)	0.531247	0.798987
Phenylacetyl-L-glutamine	1203	1.13 (0.99, 1.29)	0.0762627	524	1.19 (1.00, 1.43)	0.0551082	0.95 (0.76, 1.19)	0.493999	0.798987
2,6-dihydroxybenzoic acid	1204	1.10 (0.97, 1.24)	0.139979	524	1.10 (0.91, 1.33)	0.344654	1.00 (0.80, 1.25)	0.700556	0.798987
1-methyl-4-imidazoleacetate	1065	1.04 (0.91, 1.20)	0.52197	480	1.09 (0.90, 1.32)	0.395017	0.95 (0.75, 1.21)	0.616987	0.798987
p-Cresol-Sulfate	1203	1.07 (0.94, 1.22)	0.278384	524	1.04 (0.86, 1.26)	0.714541	1.03 (0.82, 1.30)	0.801627	0.851729
4-hydroxyphenylpyruvate	911	0.97 (0.82, 1.14)	0.684759	412	1.15 (0.88, 1.52)	0.310117	0.84 (0.61, 1.16)	0.624919	0.798987
3-phenylpropionate	1035	0.97 (0.86, 1.11)	0.696284	483	1.00 (0.83, 1.20)	0.990287	0.97 (0.78, 1.21)	0.574308	0.798987
3-hydroxy-2-ethylpropionate	1204	1.07 (0.94, 1.23)	0.298773	524	1.35 (1.12, 1.64)	0.00163043	0.79 (0.63, 1.00)	0.0340456	0.289387

## Sheet: 5.5_UnCLR_Hypertension
S5.5 Table: Stratified analysis by baseline hypertension using unconditional logistic regression
Metabolite	NHTN	Hypertension (n=956)		NNon-HTN	Non-Hypertension (n=772)		Relative OR Hypertension vs Non-hypertension (95% CI)	P for interaction (Ref: Non-Hypertension)	P for interaction (Ref: Non-Hypertension)
		OR_M2 (95% CI)	P_M2		OR_M2 (95% CI)	P_M2		p_HIS_HTN1_Met	FDR_HIS_HTN1_Met
4-Hydroxyhippuric acid	955	1.24 (1.08, 1.42)	0.00230221	772	1.10 (0.93, 1.30)	0.265251	1.13 (0.91, 1.40)	0.329307	0.5864
alpha-ketobutyrate	879	0.86 (0.75, 0.98)	0.0287431	723	1.02 (0.86, 1.20)	0.834449	0.84 (0.68, 1.04)	0.319684	0.5864
imidazole propionate	950	1.21 (1.04, 1.40)	0.0132046	764	1.16 (1.00, 1.36)	0.0553763	1.04 (0.84, 1.29)	0.729572	0.729572
4-hydroxyphenylacetate	954	1.17 (1.02, 1.35)	0.0312249	772	1.18 (1.01, 1.38)	0.0348622	0.99 (0.80, 1.22)	0.39305	0.60744
taurine	956	0.82 (0.66, 1.01)	0.0665427	772	0.97 (0.76, 1.23)	0.799268	0.85 (0.61, 1.17)	0.037184	0.316064
trans-4-hydroxyproline	956	1.15 (0.99, 1.34)	0.0652044	772	1.10 (0.94, 1.28)	0.233258	1.05 (0.84, 1.30)	0.465851	0.649177
p-Cresol-Sulfate	955	1.14 (0.99, 1.32)	0.073709	772	1.00 (0.85, 1.17)	0.968858	1.14 (0.92, 1.41)	0.319911	0.5864
Phenylacetyl-L-glutamine	955	1.14 (0.99, 1.32)	0.0764397	772	1.20 (1.02, 1.41)	0.0257054	0.95 (0.77, 1.18)	0.653154	0.729572
3-hydroxybutyrate (BHBA)	949	1.11 (0.96, 1.29)	0.172423	760	1.33 (1.14, 1.56)	0.000263513	0.83 (0.67, 1.04)	0.0597742	0.33872
trimethylamine N-oxide	956	1.12 (0.97, 1.30)	0.122752	772	1.30 (1.12, 1.50)	0.000515717	0.86 (0.70, 1.06)	0.103225	0.350965
1-methyl-4-imidazoleacetate	853	1.03 (0.89, 1.19)	0.708592	692	1.08 (0.91, 1.28)	0.390839	0.95 (0.76, 1.19)	0.699742	0.729572
2,6-dihydroxybenzoic acid	956	1.07 (0.93, 1.24)	0.344401	772	1.04 (0.89, 1.22)	0.635597	1.03 (0.83, 1.27)	0.49643	0.649177
4-hydroxyphenylpyruvate	718	1.03 (0.86, 1.24)	0.745849	605	1.06 (0.83, 1.34)	0.663516	0.97 (0.72, 1.31)	0.344941	0.5864
3-hydroxy-2-ethylpropionate	956	1.04 (0.90, 1.21)	0.608736	772	1.28 (1.08, 1.51)	0.0042975	0.81 (0.65, 1.02)	0.0329291	0.316064
indolepropionate	956	0.97 (0.83, 1.12)	0.661982	770	0.82 (0.71, 0.96)	0.0138548	1.18 (0.96, 1.46)	0.0893337	0.350965
3-phenylpropionate	829	0.98 (0.84, 1.14)	0.775368	689	0.95 (0.81, 1.11)	0.52808	1.03 (0.83, 1.28)	0.604845	0.729572

## Sheet: 5.6_UnCLR_DM
S5.6 Table: Stratified analysis by baseline diabetes using unconditional logistic regression
Metabolite	NDM	Diabetes (n=369)		NNoDM	Non-Diabetes (n=1,359)		Relative OR Diabetes vs Non-diabetes (95% CI)	P for interaction (Ref: Non-Diabetes)	FDR for interaction (Ref: Non-Diabetes)
		OR_M2 (95% CI)	P_M2		OR_M2 (95% CI)	P_M2		p_DM_Met	FDR_DM_Met
4-Hydroxyhippuric acid	369	1.36 (1.06, 1.77)	0.0192037	1358	1.11 (0.99, 1.25)	0.0845055	1.23 (0.92, 1.62)	0.106944	0.507131
4-hydroxyphenylacetate	369	1.35 (1.06, 1.74)	0.0175073	1357	1.11 (0.99, 1.25)	0.0754489	1.22 (0.92, 1.60)	0.119325	0.507131
imidazole propionate	366	1.38 (1.06, 1.80)	0.0181857	1348	1.14 (1.02, 1.29)	0.0269502	1.21 (0.91, 1.62)	0.371112	0.952144
Phenylacetyl-L-glutamine	369	1.30 (1.00, 1.70)	0.0557833	1358	1.06 (0.94, 1.19)	0.359881	1.23 (0.92, 1.64)	0.202289	0.687781
3-hydroxy-2-ethylpropionate	369	1.27 (0.96, 1.68)	0.100177	1359	1.05 (0.93, 1.18)	0.468898	1.21 (0.89, 1.64)	0.0936937	0.507131
3-hydroxybutyrate (BHBA)	366	1.24 (0.93, 1.67)	0.151904	1343	1.16 (1.03, 1.30)	0.0145922	1.07 (0.78, 1.46)	0.0623479	0.507131
alpha-ketobutyrate	332	0.85 (0.66, 1.07)	0.176271	1270	0.95 (0.84, 1.07)	0.375368	0.89 (0.68, 1.17)	0.950687	0.953733
p-Cresol-Sulfate	369	1.16 (0.91, 1.48)	0.241052	1358	1.01 (0.89, 1.14)	0.915727	1.15 (0.87, 1.51)	0.626486	0.953733
1-methyl-4-imidazoleacetate	324	1.15 (0.87, 1.54)	0.325541	1221	1.06 (0.94, 1.20)	0.32796	1.08 (0.80, 1.48)	0.765171	0.953733
4-hydroxyphenylpyruvate	278	0.91 (0.68, 1.21)	0.510132	1045	1.09 (0.92, 1.29)	0.317107	0.83 (0.60, 1.17)	0.456551	0.952144
3-phenylpropionate	312	1.11 (0.83, 1.49)	0.496402	1206	0.97 (0.86, 1.10)	0.645065	1.14 (0.83, 1.57)	0.575638	0.953733
2,6-dihydroxybenzoic acid	369	1.08 (0.84, 1.39)	0.544545	1359	1.07 (0.95, 1.21)	0.243386	1.01 (0.76, 1.33)	0.504076	0.952144
trimethylamine N-oxide	369	1.07 (0.82, 1.42)	0.60992	1359	1.20 (1.07, 1.34)	0.00141699	0.89 (0.66, 1.20)	0.843279	0.953733
trans-4-hydroxyproline	369	1.06 (0.82, 1.39)	0.636512	1359	1.11 (0.99, 1.25)	0.0854319	0.95 (0.72, 1.27)	0.435102	0.952144
indolepropionate	369	1.03 (0.78, 1.34)	0.856435	1357	0.90 (0.80, 1.01)	0.0675486	1.14 (0.85, 1.54)	0.792721	0.953733
taurine	369	0.96 (0.65, 1.41)	0.839422	1359	0.89 (0.74, 1.06)	0.179351	1.08 (0.70, 1.65)	0.755007	0.953733

## Sheet: 5.7_UnCLR_Dyslipidaemia
S5.7 Table: Stratified analysis by baseline dyslipidemia using unconditional logistic regression
Metabolite	NDYSL	Dyslipidaemia (n=613)		NNoDYSL	Non-Dyslipidaemia (n=1,115)		Relative OR Dyslipidaemia vs Non-dyslipidaemia (95% CI)	P for interaction (Ref: Non-Dyslipid)	FDR for interaction (Ref: Non-Dyslipid)
		OR_M2 (95% CI)	P_M2		OR_M2 (95% CI)	P_M2		p_Dyslipid_Met	FDR_Dyslipid_Met
4-Hydroxyhippuric acid	613	1.25 (1.05, 1.50)	0.0148813	1114	1.12 (0.99, 1.28)	0.072975	1.12 (0.90, 1.39)	0.202602	0.913312
alpha-ketobutyrate	570	0.82 (0.68, 0.98)	0.0285982	1032	0.97 (0.85, 1.10)	0.63994	0.85 (0.68, 1.06)	0.219163	0.913312
taurine	613	0.78 (0.60, 1.02)	0.0689661	1115	0.92 (0.76, 1.13)	0.430334	0.85 (0.61, 1.18)	0.913312	0.913312
p-Cresol-Sulfate	613	1.21 (1.01, 1.45)	0.0423449	1114	0.98 (0.86, 1.12)	0.773024	1.23 (0.99, 1.54)	0.0937761	0.913312
4-hydroxyphenylacetate	612	1.13 (0.95, 1.35)	0.165124	1114	1.18 (1.04, 1.34)	0.00928328	0.96 (0.77, 1.19)	0.585802	0.913312
trimethylamine N-oxide	613	1.17 (0.98, 1.41)	0.0849456	1115	1.22 (1.08, 1.38)	0.00144689	0.96 (0.77, 1.19)	0.739941	0.913312
Phenylacetyl-L-glutamine	613	1.18 (0.98, 1.43)	0.076716	1114	1.12 (0.98, 1.27)	0.0954115	1.05 (0.84, 1.32)	0.799987	0.913312
imidazole propionate	607	1.13 (0.97, 1.33)	0.118961	1107	1.27 (1.10, 1.46)	0.000931964	0.89 (0.72, 1.10)	0.694997	0.913312
1-methyl-4-imidazoleacetate	534	1.16 (0.95, 1.42)	0.159558	1011	1.05 (0.92, 1.19)	0.484953	1.10 (0.87, 1.40)	0.596835	0.913312
3-phenylpropionate	530	0.89 (0.72, 1.09)	0.247389	988	1.01 (0.89, 1.15)	0.84864	0.88 (0.69, 1.12)	0.630301	0.913312
trans-4-hydroxyproline	613	1.11 (0.93, 1.33)	0.255027	1115	1.10 (0.97, 1.26)	0.149504	1.01 (0.81, 1.26)	0.827645	0.913312
3-hydroxybutyrate (BHBA)	610	1.13 (0.93, 1.36)	0.218056	1099	1.28 (1.12, 1.45)	0.000212126	0.88 (0.70, 1.11)	0.243929	0.913312
2,6-dihydroxybenzoic acid	613	1.13 (0.95, 1.36)	0.161862	1115	1.07 (0.94, 1.22)	0.292081	1.06 (0.85, 1.32)	0.672319	0.913312
indolepropionate	613	0.92 (0.76, 1.10)	0.362456	1113	0.88 (0.78, 1.00)	0.0541224	1.05 (0.84, 1.31)	0.860243	0.913312
3-hydroxy-2-ethylpropionate	613	1.13 (0.92, 1.39)	0.239215	1115	1.14 (1.00, 1.30)	0.0459903	0.99 (0.78, 1.27)	0.315714	0.913312
4-hydroxyphenylpyruvate	475	0.97 (0.77, 1.22)	0.787991	848	1.01 (0.85, 1.21)	0.89762	0.96 (0.72, 1.28)	0.84761	0.913312

## Sheet: 5.8_UnCLR_PA_median
S5.8 Table: Stratified analysis by physical activity (median MET split) using unconditional logistic regression
Metabolite	NHighPA	High PA level, MET > 98.2		NLowPA	Low PA level, MET <= 98.2		Relative OR MET > vs <= 98.2 (95% CI)	P for interaction (Ref: LowPA)	FDR for interaction (Ref: LowPA)
		OR_M2	p_M2		OR_M2	p_M2		p_PA_median_Met	FDR_PA_median_Met
trimethylamine N-oxide	864	1.32 (1.14, 1.54)	0.000345916	864	1.09 (0.96, 1.26)	0.19342	1.21 (0.99, 1.48)	0.0448754	0.762881
3-hydroxybutyrate (BHBA)	852	1.26 (1.09, 1.46)	0.00204477	857	1.24 (1.06, 1.44)	0.00627012	1.02 (0.82, 1.26)	0.545933	0.881704
alpha-ketobutyrate	794	0.87 (0.76, 1.01)	0.0640589	808	0.97 (0.84, 1.13)	0.730681	0.90 (0.73, 1.10)	0.307646	0.881704
taurine	864	0.82 (0.65, 1.03)	0.089502	864	0.97 (0.78, 1.21)	0.810155	0.85 (0.62, 1.16)	0.466266	0.881704
3-hydroxy-2-ethylpropionate	864	1.21 (1.04, 1.42)	0.0132925	864	1.11 (0.96, 1.30)	0.179165	1.09 (0.88, 1.35)	0.827211	0.937506
imidazole propionate	854	1.17 (1.01, 1.36)	0.035274	860	1.22 (1.06, 1.43)	0.00839506	0.96 (0.78, 1.18)	0.794802	0.937506
4-Hydroxyhippuric acid	863	1.13 (0.98, 1.32)	0.105607	864	1.18 (1.02, 1.37)	0.0235128	0.96 (0.78, 1.18)	0.622379	0.881704
1-methyl-4-imidazoleacetate	754	1.08 (0.91, 1.27)	0.376321	791	1.05 (0.91, 1.22)	0.510479	1.03 (0.82, 1.28)	0.534125	0.881704
indolepropionate	863	0.89 (0.76, 1.05)	0.164261	863	0.91 (0.79, 1.04)	0.152095	0.98 (0.79, 1.21)	0.887269	0.942723
2,6-dihydroxybenzoic acid	864	1.09 (0.93, 1.27)	0.292321	864	1.11 (0.96, 1.28)	0.165032	0.98 (0.79, 1.21)	0.532847	0.881704
trans-4-hydroxyproline	864	1.11 (0.96, 1.29)	0.173988	864	1.10 (0.95, 1.28)	0.203602	1.01 (0.82, 1.24)	0.976652	0.976652
4-hydroxyphenylpyruvate	639	0.94 (0.77, 1.14)	0.514875	684	1.09 (0.89, 1.33)	0.414886	0.86 (0.65, 1.14)	0.60539	0.881704
4-hydroxyphenylacetate	864	1.08 (0.94, 1.25)	0.284061	862	1.28 (1.11, 1.49)	0.00100651	0.84 (0.69, 1.04)	0.106961	0.8788
Phenylacetyl-L-glutamine	863	1.08 (0.93, 1.26)	0.321242	864	1.20 (1.03, 1.39)	0.0160058	0.90 (0.73, 1.11)	0.155082	0.8788
p-Cresol-Sulfate	863	1.02 (0.87, 1.20)	0.802209	864	1.09 (0.95, 1.25)	0.234039	0.94 (0.76, 1.16)	0.404094	0.881704
3-phenylpropionate	740	1.00 (0.85, 1.16)	0.964369	778	0.97 (0.84, 1.13)	0.695005	1.03 (0.83, 1.28)	0.806212	0.937506

## Sheet: 5.9_UnCLR_HEI_median
S5.9 Table: Stratified analysis by diet quality (HEI median split) using unconditional logistic regression
Metabolite	NHighDietQuality	High diet quality, HEI > 49.7		NLowDietQuality	Low diet quality, HEI <= 49.7		Relative OR HEI > vs <= 49.7 (95% CI)	P for interaction (Ref: Low diet quality)	FDR for interaction (Ref: Low diet quality)
		OR_M2	p_M2		OR_M2	p_M2		p_HEI_median_Met	FDR_HEI_median_Met
4-Hydroxyhippuric acid	863	1.25 (1.08, 1.44)	0.00217478	864	1.09 (0.94, 1.28)	0.254957	1.15 (0.93, 1.42)	0.212807	0.602952
imidazole propionate	853	1.27 (1.09, 1.50)	0.00279134	861	1.15 (1.00, 1.33)	0.0455983	1.10 (0.89, 1.37)	0.110463	0.562313
trimethylamine N-oxide	864	1.30 (1.11, 1.53)	0.00112182	864	1.11 (0.98, 1.27)	0.113218	1.17 (0.95, 1.44)	0.273006	0.622003
Phenylacetyl-L-glutamine	863	1.30 (1.11, 1.53)	0.00155191	864	1.04 (0.91, 1.20)	0.558174	1.25 (1.01, 1.54)	0.125317	0.562313
taurine	864	0.85 (0.68, 1.06)	0.139765	864	0.94 (0.75, 1.18)	0.5995	0.90 (0.66, 1.24)	0.475649	0.622003
3-hydroxybutyrate (BHBA)	864	1.20 (1.03, 1.40)	0.0190789	845	1.24 (1.08, 1.44)	0.00346825	0.97 (0.78, 1.19)	0.192727	0.602952
4-hydroxyphenylacetate	862	1.19 (1.03, 1.37)	0.0172524	864	1.20 (1.03, 1.39)	0.0180377	0.99 (0.81, 1.22)	0.791409	0.911565
alpha-ketobutyrate	780	0.92 (0.81, 1.05)	0.225168	822	0.93 (0.79, 1.10)	0.396013	0.99 (0.80, 1.22)	0.825392	0.911565
2,6-dihydroxybenzoic acid	864	1.15 (1.00, 1.32)	0.0515279	864	1.06 (0.91, 1.24)	0.455515	1.08 (0.88, 1.34)	0.920751	0.920751
1-methyl-4-imidazoleacetate	732	1.15 (0.98, 1.36)	0.0932481	813	0.99 (0.85, 1.14)	0.86421	1.16 (0.93, 1.45)	0.132309	0.562313
trans-4-hydroxyproline	864	1.15 (0.99, 1.34)	0.0741034	864	1.10 (0.95, 1.27)	0.196672	1.05 (0.85, 1.29)	0.433769	0.622003
p-Cresol-Sulfate	863	1.16 (0.98, 1.38)	0.0793395	864	0.99 (0.86, 1.13)	0.874496	1.17 (0.94, 1.46)	0.311808	0.622003
4-hydroxyphenylpyruvate	601	0.92 (0.76, 1.10)	0.342462	722	1.13 (0.90, 1.41)	0.298318	0.81 (0.61, 1.09)	0.451237	0.622003
3-phenylpropionate	725	0.94 (0.79, 1.13)	0.537883	793	0.97 (0.85, 1.11)	0.693324	0.97 (0.78, 1.21)	0.373833	0.622003
indolepropionate	863	0.91 (0.77, 1.08)	0.299475	863	0.89 (0.78, 1.01)	0.0675069	1.02 (0.83, 1.27)	0.857944	0.911565
3-hydroxy-2-ethylpropionate	864	1.13 (0.96, 1.33)	0.157102	864	1.16 (1.00, 1.34)	0.047816	0.97 (0.78, 1.21)	0.0335619	0.562313

[truncated: 2 more sheets: 5.10_UnCLR_FHCHD, 5.11_CLR_CHD_diagnosis]
